# Supplementary material for: Intramuscular preadipocytes impede differentiation and promote lipid deposition of muscle satellite cells in chickens
Source: BMC Genomics. 2018 Nov 26;19:838. doi: 10.1186/s12864-018-5209-5 (PMC6258484; doi:10.1186/s12864-018-5209-5)
Supplement: Supplementary file 1 — Table S1. The specific primers for qPCR in this study. (XLSX 12 kb) [file 12864_2018_5209_MOESM1_ESM.xlsx]

## Sheet: Sheet1
The specific primers for qRT-PCR in this study
Gene	Sequence	Product size (bp)	Accession NO.
FNDC5	GGACCTAGAGGAGGACACTGA	212	NM_001318986
	ACAACACCACCACAATGATGAG
SCD	GCAGCAGAACGAGGCATGGTAG	204	NM_204890
	AGCACTCAACACGAAGCACAGAAT
RXRG	GCTATCAGAAGTGCCTCGCCATG	182	NM_205294
	GTCGCTGTATGCCTCCGTCTTG
GRM3	TGACTGGCTGCTATGACCTAC	232	NC_006088
	GGCTTGGCTATGAAGAAGAATGT
IL18	TCAGCGTCCAGGTAGAAGATAA	119	NM_204608
	GATGTTACTTTCACCAGGAATGTC
SPTLC3	ATAACTACCTCGGCTTCGCAGAA	178	NC_006090
	AACACCATAGCATCTTCCACACCTA
MGP	GCCGCTACTTGCTATGAGTC	160	NM_205044
	GTTCCTGAGGTGCCTTATTACG
TNN	GCGGAGCACTGGTGAATTGGAT	181	NM_001039685
	GACAGCGTAGGCAGACTCATTGG
ADORA1	CTGCTCATCTACCTGGAAGTCT	221	NM_204316
	GTGAGGATGTGCGGTGTCT
MAPK10	CAGTTCTACAGCGTGGAAGTG	127	NM_001318224
	TTCTATCAAGGATGGCATCGTATG
ZNF385B	CCGAAGGCATAAGGACAGAGTTG	163	NC_006094
	AGCAGCCAGAGGTGAGGAGA
IRF6	ACCTTCTGCCACTACACCAA	225	NC_006113
	TATATCATCCGAGCCACAACAG
LEPR	GACAATATGCTGCTTGATTCTTCC	211	NM_204323
	TCTTGGACGCTACGCTCTG
LVRN	TGACCTGGTGGAATGAACTGT	195	NC_006127
	ATAATCCGTTGAGCCTGTCTTC
IL15	ACCATCTTCTTCCTATGTGCTTATG	156	NM_204571
	TTCCTGGCATTCTATATCCTCGTA
CASP3	AAGCAGACAGTGGACCAGATGA	161	NM_204725
	GGCGTGTTCCTTCAGCATCCTA
JUN	GAAGCCGCACCTGAGGAACAA	111	NM_001031289
	CCGTTGCTGGACTGGATGATGA
CDK1	TGCCATTCAAGACGAGTTCTGC	167	NM_205314
	ACCTCTGGAGACCTGTACCACA
MAP3K8	CCAGCCACGTTGCCAGAGTT	137	NC_006089
	TTACCAGGTCCGACTCCTCCAT
MKNK2	CGACAAGGACTGGGCACACATC	202	NC_006115
	TGCGGCGAAGGAGGTGAGTT
MYOG	CCGGAGCAGAGGTTTTACGA	143	NM_204184
	GGCAGCGTCGAGTCCTTCTC
PAX7	AAGGCCAAGCACAGCATAGA	108	NM_205065
	GCGCTGCTTCCTCTTCAAAG
MyoD1	AACACGTCGGACATGCACTTCT	213	NM_204214
	AGCGTTGGTGGTCTTCCTCTTG
TMEM8C	TACGGCATCTACTCAGGACCCATC	137	NM_001318457
	AAGCAGAAGCCAGGACCGATCT
MYH1E	TCTCCATCTCTGACAACGCCTATCA	167	NM_001013397
	AGACTGCTCCTCCTTCTTCTTCTCC
FABP4	AGACCACAGCAGATGACAGAA	137	NM_204290
	GCATTCCACCAGCAGGTTC
ADIPOQ	AAGGAGAGCCAGGTCTACAAGGT	238	NM_206991
	GTGCTGCTGTCGTAGTGGTTCT
CD36	TACCAGACCAGTAAGACCGTGAAGG	156	NM_001030731
	AATGTCTAGGACTCCAGCCAGTGT
APOA1	CAGCAACCTGCGTGAGAAGATGA	110	NM_205525
	GGAGTTCGTCCAGGAAGGAGATCA
DISP3	CTGTCTGGTGGCTCTGTTCCTGTA	139	NM_001199176
	GGCTTGGCGGTAGGTGTTGATG
GAPDH	GCCATCACAGCCACACAGAAGA	204	NM_204305.1
	GCAGGTCAGGTCAACAACAGAGA
