# Supplementary material for: Intramuscular preadipocytes impede differentiation and promote lipid deposition of muscle satellite cells in chickens
Source: BMC Genomics. 2018 Nov 26;19:838. doi: 10.1186/s12864-018-5209-5 (PMC6258484; doi:10.1186/s12864-018-5209-5)
Supplement: Supplementary file 2 — Table S2. The screened DEG in the study. (XLSX 218 kb) [file 12864_2018_5209_MOESM2_ESM.xlsx]

## Sheet: Sheet1
The screened DEG (FC≥2;FDR<0.01) in this study
Gene.ID	Gene.Name	trend	FC	MSC1	MSC2	MSC3	co-MSC1	co-MSC2	co-MSC3	logFC	PValue	FDR
ENSGALG00000011478	2017-03-04	UP	11.0234	0	2	0	8	14	3	3.46249	1.03386e-05	6.29021e-05
ENSGALG00000018578	2017-03-11	DOWN	0.355801	33	44	40	12	15	13	-1.49086	3.82949e-07	2.91963e-06
ENSGALG00000001688	2017-09-05	DOWN	0.435925	6552	6982	7797	2913	3068	2990	-1.19785	6.57603e-16	1.4257e-14
ENSGALG00000022964	A2M	DOWN	0.284821	153	213	229	47	67	49	-1.81187	3.02733e-21	9.99993e-20
ENSGALG00000008953	AASS	DOWN	0.296309	281	260	278	95	77	62	-1.75483	2.11023e-22	7.62505e-21
ENSGALG00000015433	ABCA1	UP	6.99447	177	170	279	1803	1564	788	2.80621	3.13175e-65	1.12109e-62
ENSGALG00000003553	ABCA12	UP	2.49961	13	10	9	24	30	24	1.3217	8.58783e-05	0.000441968
ENSGALG00000002453	ABCA7	UP	3.78374	43	34	64	192	171	149	1.91981	1.68174e-22	6.13436e-21
ENSGALG00000021399	ABCA8	UP	5.46685	316	337	428	2115	2026	1518	2.45071	1.40336e-54	3.04253e-52
ENSGALG00000011096	ABCB10	DOWN	0.480989	362	415	405	159	192	200	-1.05592	1.18386e-10	1.44628e-09
ENSGALG00000010891	ABCB11	UP	2.05382	124	149	148	267	338	231	1.03831	9.28297e-10	1.03023e-08
ENSGALG00000003736	ABCB9	UP	2.01475	55	69	66	123	147	100	1.0106	1.82654e-07	1.46743e-06
ENSGALG00000015675	ABCC13	DOWN	0.330489	197	253	249	86	77	59	-1.59733	2.09057e-18	5.55788e-17
ENSGALG00000007522	ABCC3	UP	3.64089	184	161	238	661	827	556	1.86429	2.54292e-30	1.59119e-28
ENSGALG00000006172	ABCC8	DOWN	0.40825	20	32	22	10	12	7	-1.29248	0.000177762	0.0008575
ENSGALG00000013244	ABCC9	DOWN	0.39111	180	214	248	69	100	73	-1.35435	9.09483e-14	1.58547e-12
ENSGALG00000016164	ABCG1	UP	13.8913	12	11	16	244	151	127	3.79611	3.00596e-55	6.90608e-53
ENSGALG00000014938	ABHD3	DOWN	0.225671	73	81	96	23	19	12	-2.14771	4.59922e-18	1.19587e-16
ENSGALG00000028826	ABHD8	DOWN	0.460509	201	222	202	85	81	113	-1.1187	4.14664e-10	4.8028e-09
ENSGALG00000015307	ABI3BP	DOWN	0.366662	29	29	51	23	5	10	-1.44748	2.58255e-06	1.74356e-05
ENSGALG00000021692	AC024592.12	UP	3.02515	254	245	233	280	406	1497	1.59701	2.22668e-23	8.48399e-22
ENSGALG00000009959	AC025263.3	DOWN	0.297297	31	23	34	9	8	8	-1.75002	2.79478e-07	2.18154e-06
ENSGALG00000013414	AC037459.4	DOWN	0.166689	1141	1556	1593	274	235	175	-2.58477	1.10885e-56	2.66696e-54
ENSGALG00000016554	ACE2	DOWN	0.465147	47	43	53	23	21	20	-1.10424	1.67521e-05	9.82314e-05
ENSGALG00000005305	ACKR2	UP	2.52118	39	37	53	82	118	115	1.3341	1.53312e-10	1.84658e-09
ENSGALG00000011706	ACKR4	DOWN	0.283386	563	627	687	165	182	166	-1.81916	1.77703e-28	9.73443e-27
ENSGALG00000015616	ACOT12	UP	3.84813	21	17	19	53	90	71	1.94416	6.43459e-15	1.27639e-13
ENSGALG00000001749	ACSBG2	UP	2.14464	926	840	987	1943	1823	1935	1.10074	2.51119e-13	4.20391e-12
ENSGALG00000019768	ACSF2	UP	2.02322	535	525	520	909	1102	1099	1.01665	2.97988e-11	3.95425e-10
ENSGALG00000008840	ACSL5	UP	2.89406	7	3	8	15	12	24	1.5331	0.000203288	0.000969098
ENSGALG00000006644	ACSL6	DOWN	0.268966	27	19	48	9	11	4	-1.8945	2.71199e-08	2.44699e-07
ENSGALG00000011086	ACTA1	DOWN	0.44295	19979	21752	20903	8369	7143	11378	-1.17478	1.6956e-15	3.51758e-14
ENSGALG00000006343	ACTA2	DOWN	0.383254	129053	146141	151170	50750	49173	57863	-1.38363	8.90053e-21	2.80877e-19
ENSGALG00000009844	ACTC1	DOWN	0.42238	1440	1363	1778	645	565	649	-1.24339	2.93577e-16	6.58751e-15
ENSGALG00000014463	ACTN2	DOWN	0.387963	194	214	323	109	87	74	-1.36601	2.11814e-14	3.95206e-13
ENSGALG00000014305	ACTN4	DOWN	0.471919	16002	18156	18632	7769	7890	8403	-1.08339	1.92452e-13	3.25899e-12
ENSGALG00000012547	ACVR1C	UP	2.70719	19	16	17	39	55	43	1.4368	1.02727e-07	8.55204e-07
ENSGALG00000004170	ADA	DOWN	0.317068	236	267	302	73	69	104	-1.65714	2.17442e-20	6.6675e-19
ENSGALG00000000357	ADAM28	UP	3.451	5	2	6	26	7	11	1.78701	9.26729e-05	0.000473768
ENSGALG00000001544	ADAMTS10	UP	4.42042	469	416	488	2077	2215	1568	2.14418	3.11119e-43	3.74145e-41
ENSGALG00000001407	ADAMTS15	UP	30.6961	1	1	0	33	18	19	4.93998	8.8415e-17	2.06521e-15
ENSGALG00000007069	ADAMTS17	DOWN	0.412789	294	383	425	146	176	115	-1.27653	2.65298e-14	4.91424e-13
ENSGALG00000005347	ADAMTS18	DOWN	0.30845	232	288	281	85	88	65	-1.69689	4.10773e-21	1.34247e-19
ENSGALG00000014751	ADAMTS6	DOWN	0.310688	9044	10676	11614	3375	3546	2428	-1.68646	2.42129e-29	1.41178e-27
ENSGALG00000008164	ADAMTS7	UP	7.96363	86	101	135	886	809	761	2.99343	4.38287e-67	1.68664e-64
ENSGALG00000001370	ADAMTS8	DOWN	0.221153	40	44	34	10	10	5	-2.17688	1.23396e-11	1.73464e-10
ENSGALG00000007392	ADAMTS9	UP	4.86764	47	79	75	363	358	218	2.28322	9.25628e-36	7.91566e-34
ENSGALG00000020554	ADAMTSL1	DOWN	0.125284	734	947	931	158	78	76	-2.99673	8.88172e-67	3.33454e-64
ENSGALG00000004032	ADAMTSL2L	UP	2.38213	43	52	53	89	111	142	1.25225	6.08394e-10	6.93704e-09
ENSGALG00000012416	ADAP1L	UP	7.11531	2	0	0	7	7	2	2.83093	0.0016424	0.00624389
ENSGALG00000012433	ADCY1	UP	7.70879	3	2	3	21	17	24	2.9465	2.55869e-10	3.02504e-09
ENSGALG00000013060	ADCY2	DOWN	0.225089	587	638	727	157	133	132	-2.15143	9.00103e-38	8.65955e-36
ENSGALG00000016298	ADCY8	DOWN	0.282545	26	14	42	8	10	4	-1.82345	3.82651e-07	2.91881e-06
ENSGALG00000012317	ADGB	UP	7.78056	8	7	7	53	66	49	2.95987	7.03789e-22	2.41279e-20
ENSGALG00000028634	ADGRB2	UP	5.74232	43	37	42	222	230	227	2.52163	4.78157e-37	4.35519e-35
ENSGALG00000002557	ADGRD1	DOWN	0.254109	338	421	500	101	123	83	-1.97648	3.51496e-30	2.17292e-28
ENSGALG00000005554	ADIPOQ	UP	4.12642	8	8	17	48	37	47	2.04489	5.30221e-12	7.75826e-11
ENSGALG00000028044	ADMP	UP	3.49324	2	3	9	17	22	9	1.80457	1.97119e-05	0.00011377
ENSGALG00000000168	ADORA1	DOWN	0.298087	181	158	189	49	45	58	-1.7462	2.64523e-19	7.52645e-18
ENSGALG00000015974	ADRA1D	UP	12.7081	6	3	0	39	39	37	3.66768	3.06598e-20	9.27203e-19
ENSGALG00000023521	ADRA2A	UP	2.10104	18	14	15	28	26	42	1.0711	0.000283571	0.001312
ENSGALG00000015608	ADRA2C	DOWN	0.243301	26	30	39	6	5	11	-2.03919	4.35267e-09	4.38486e-08
ENSGALG00000015556	AFAP1	DOWN	0.483599	7120	8030	8981	4068	4204	2935	-1.04812	1.27298e-12	1.98129e-11
ENSGALG00000002704	AFAP1L1	DOWN	0.461263	35	44	52	20	24	14	-1.11634	3.17831e-05	0.000177389
ENSGALG00000011045	AFF1	DOWN	0.421668	3329	3800	4289	1661	1646	1315	-1.24582	7.28442e-17	1.71189e-15
ENSGALG00000023517	AGPAT2	UP	2.58245	327	369	363	758	816	1079	1.36874	1.43494e-18	3.86831e-17
ENSGALG00000011221	AGPAT9	UP	2.81924	339	356	354	859	970	1041	1.49531	7.96135e-22	2.71727e-20
ENSGALG00000002041	AGRN	UP	2.36429	58	75	68	143	156	161	1.24141	5.37681e-11	6.84576e-10
ENSGALG00000004623	AGTRAP	UP	2.10876	171	189	220	339	393	450	1.0764	4.43676e-11	5.72944e-10
ENSGALG00000023920	AGXT2L2	DOWN	0.438894	568	586	632	214	269	277	-1.18806	8.62891e-14	1.50937e-12
ENSGALG00000011656	AHNAK2	UP	2.02315	4105	4221	5329	10904	10125	5340	1.0166	5.40331e-12	7.8912e-11
ENSGALG00000011035	AK4	UP	2.04746	341	397	430	657	760	896	1.03384	2.52134e-11	3.38075e-10
ENSGALG00000023073	AKAP12	DOWN	0.426741	10868	11869	14598	5183	5481	4632	-1.22857	1.01794e-16	2.35273e-15
ENSGALG00000015656	AKAP2	DOWN	0.416458	3633	4135	4560	1659	1664	1619	-1.26376	2.51803e-17	6.2016e-16
ENSGALG00000013072	AKR1B10	UP	3.22093	1473	1395	1802	4031	5002	5519	1.68748	4.29153e-29	2.44665e-27
ENSGALG00000012834	AKR1D1	UP	3.81519	1438	1522	1588	4769	5711	6362	1.93175	4.04399e-37	3.72749e-35
ENSGALG00000015348	ALCAM	DOWN	0.21779	815	845	1022	205	208	148	-2.19899	4.07916e-41	4.5173e-39
ENSGALG00000010522	ALDH18A1	DOWN	0.431048	13761	15479	16581	5809	6442	6838	-1.21408	2.14265e-16	4.86458e-15
ENSGALG00000012691	ALDH1L2	DOWN	0.30485	1992	2339	2484	621	662	722	-1.71383	3.22269e-29	1.86492e-27
ENSGALG00000027896	ALDH1L2L	DOWN	0.445173	2158	2790	2643	962	1079	1229	-1.16756	6.78854e-15	1.33798e-13
ENSGALG00000015544	ALDOB	UP	2.07898	13	14	12	18	30	31	1.05588	0.000800415	0.00329081
ENSGALG00000009034	ALK	UP	6.75881	9	1	5	38	38	24	2.75677	7.13856e-14	1.25869e-12
ENSGALG00000012074	ALPK1	UP	3.16319	61	36	48	138	168	140	1.66138	6.14476e-17	1.45742e-15
ENSGALG00000002480	ALPK3	DOWN	0.185899	71	73	63	14	9	14	-2.42741	2.72753e-19	7.74629e-18
ENSGALG00000023542	ALPL	UP	2.18374	78	83	84	136	196	188	1.1268	8.96822e-10	9.98899e-09
ENSGALG00000025875	ALX4	DOWN	0.484548	1069	1081	1096	540	520	460	-1.04529	8.32353e-12	1.19185e-10
ENSGALG00000027868	AMER2	UP	2.03786	6	14	12	33	18	12	1.02705	0.00224988	0.00819122
ENSGALG00000024368	AMH	UP	9.89343	13	37	19	225	232	205	3.30647	8.64682e-53	1.70642e-50
ENSGALG00000011391	AMN	DOWN	0.312772	21	32	41	11	9	8	-1.67682	3.78595e-07	2.89073e-06
ENSGALG00000006483	AMOTL2	DOWN	0.453537	5626	5962	6643	2227	2516	3267	-1.14071	1.41207e-14	2.6901e-13
ENSGALG00000004358	AMZ1	UP	5.87368	2	0	3	21	5	4	2.55427	2.77743e-05	0.000156375
ENSGALG00000026890	ANGPT4	UP	11.5174	106	115	105	1335	1122	1168	3.52574	1.04017e-90	8.00569e-88
ENSGALG00000004290	ANGPTL1	UP	3.12829	25	20	40	75	105	77	1.64537	3.00782e-13	4.98915e-12
ENSGALG00000000619	ANGPTL4	UP	11.3776	1007	934	1010	9199	11801	11673	3.50813	4.89217e-105	6.27542e-102
ENSGALG00000017191	ANGPTL5	DOWN	0.294333	12	23	26	9	5	3	-1.76448	1.27083e-05	7.60274e-05
ENSGALG00000012044	ANK2	DOWN	0.482372	417	553	627	275	278	184	-1.05178	5.07523e-11	6.48862e-10
ENSGALG00000006491	ANKRD1	DOWN	0.190189	2676	2499	3099	548	463	502	-2.3945	4.0704e-53	8.24417e-51
ENSGALG00000008268	ANKRD34C	UP	33.487	3	1	0	7	58	78	5.06553	1.30192e-29	7.64902e-28
ENSGALG00000011549	ANKS1B	DOWN	0.344067	92	105	140	42	44	25	-1.53924	4.30914e-13	7.04895e-12
ENSGALG00000002442	ANKS4B	UP	2.55685	20	15	7	30	39	36	1.35437	6.53692e-06	4.12218e-05
ENSGALG00000007617	ANO1	DOWN	0.352894	579	579	627	216	231	161	-1.50269	1.79735e-20	5.53333e-19
ENSGALG00000017271	ANO2	DOWN	0.295704	521	628	644	167	148	196	-1.75777	1.19916e-26	5.84136e-25
ENSGALG00000009638	ANO6	UP	3.91997	2232	2350	2760	9973	10091	7583	1.97084	9.74072e-39	9.8644e-37
ENSGALG00000016616	ANOS1	DOWN	0.280248	704	873	1062	314	244	145	-1.83522	3.37476e-30	2.09466e-28
ENSGALG00000007543	APCDD1L	DOWN	0.365164	270	308	329	112	124	83	-1.45338	5.31071e-17	1.26741e-15
ENSGALG00000004841	APLNR	UP	2.24454	5	14	14	16	26	30	1.16642	0.000430537	0.00189621
ENSGALG00000007114	APOA1	UP	58.5518	2531	2808	2896	144189	143430	178776	5.87164	4.80318e-235	3.69677e-231
ENSGALG00000007109	APOA4	UP	5.4858	0	4	4	13	16	15	2.4557	3.42516e-07	2.63354e-06
ENSGALG00000006995	APOD	UP	6.29798	17	7	17	103	66	81	2.65489	1.04609e-24	4.32861e-23
ENSGALG00000011784	APOLD1	UP	9.12568	10	7	13	69	97	102	3.18993	9.39095e-32	6.31244e-30
ENSGALG00000012665	APPL2	DOWN	0.49763	11357	13803	15758	5957	6909	6740	-1.00685	7.9196e-12	1.13613e-10
ENSGALG00000004596	AR	UP	2.25336	703	745	792	1344	1786	1771	1.17208	9.33867e-15	1.81503e-13
ENSGALG00000002562	ARAP3	UP	4.12486	7	6	8	20	31	34	2.04434	4.76059e-09	4.78327e-08
ENSGALG00000009731	ARHGAP11A	UP	2.38496	207	157	242	380	555	465	1.25396	1.21079e-14	2.32972e-13
ENSGALG00000000132	ARHGAP25	UP	14.3274	5	3	3	56	50	51	3.8407	2.65601e-26	1.25411e-24
ENSGALG00000001192	ARHGAP32	UP	2.47122	133	142	146	346	372	287	1.30522	1.04853e-14	2.03019e-13
ENSGALG00000003550	ARHGAP40	DOWN	0.244053	248	247	316	69	57	64	-2.03474	5.10796e-28	2.6927e-26
ENSGALG00000016602	ARHGAP6	DOWN	0.432606	284	354	413	180	121	133	-1.20887	6.20921e-13	1.00187e-11
ENSGALG00000019261	ARHGAP8	DOWN	0.237187	48	52	45	14	12	7	-2.0759	1.42883e-12	2.21044e-11
ENSGALG00000011738	ARHGDIB	UP	2.03356	2442	2438	2726	4156	4867	5986	1.02401	4.62815e-12	6.81734e-11
ENSGALG00000002599	ARHGEF39	UP	2.35746	122	146	164	292	309	382	1.23724	1.88194e-13	3.20003e-12
ENSGALG00000002193	ARHGEF4	DOWN	0.188982	1811	2082	2195	428	331	345	-2.40368	1.03365e-52	1.98886e-50
ENSGALG00000006439	ARHGEF6	UP	2.15688	718	711	815	1475	1551	1652	1.10895	2.21034e-13	3.72252e-12
ENSGALG00000021021	ARL4C	UP	2.02897	368	403	424	683	805	861	1.02075	4.29658e-11	5.55775e-10
ENSGALG00000008755	ARL8BL	DOWN	0.217066	306	371	394	69	76	79	-2.20379	1.3802e-34	1.1008e-32
ENSGALG00000007417	ARMC4	DOWN	0.228285	49	81	81	19	13	14	-2.13109	1.74528e-16	3.97412e-15
ENSGALG00000006445	ARNT2	DOWN	0.440243	2237	2355	2744	1117	1148	839	-1.18363	3.15562e-15	6.39138e-14
ENSGALG00000004251	ARR3	UP	3.17214	28	32	31	86	104	90	1.66545	5.89113e-14	1.04956e-12
ENSGALG00000025915	ARRDC3	UP	3.69647	879	870	1052	3181	4051	2764	1.88615	3.59708e-35	2.97688e-33
ENSGALG00000005616	ARSI	UP	3.40525	98	119	141	372	400	402	1.76776	3.65361e-25	1.5932e-23
ENSGALG00000010881	ASB2	DOWN	0.238779	147	122	157	34	34	30	-2.06625	1.01919e-22	3.73531e-21
ENSGALG00000019304	ASCL4	DOWN	0.105735	7	2	4	0	0	1	-3.24147	0.00215611	0.00791156
ENSGALG00000002558	ASL1	UP	2.38167	8	3	11	18	10	23	1.25197	0.00104744	0.00419875
ENSGALG00000002576	ASL2	UP	4.60332	57	57	55	217	220	319	2.20268	1.46785e-31	9.73904e-30
ENSGALG00000008061	ASTL	UP	6.07999	1	2	3	17	10	10	2.60407	2.96334e-06	1.98411e-05
ENSGALG00000016746	ATP10A	DOWN	0.425153	3519	4108	4150	1647	1560	1620	-1.23394	1.34816e-16	3.09735e-15
ENSGALG00000014192	ATP10D	UP	2.00641	60	71	94	173	134	125	1.00462	8.1307e-08	6.83912e-07
ENSGALG00000015233	ATP1B1	UP	2.14437	72	80	91	164	197	142	1.10055	2.26366e-09	2.36877e-08
ENSGALG00000008593	ATP1B4	UP	6.5481	3	1	2	13	12	15	2.71108	6.91704e-07	5.08229e-06
ENSGALG00000001564	ATP2A3	UP	7.20339	3	4	1	20	27	11	2.84868	1.64887e-09	1.76502e-08
ENSGALG00000004829	ATP2B2	DOWN	0.177556	4683	5427	6175	1057	897	814	-2.49365	3.94867e-58	1.0302e-55
ENSGALG00000005576	ATP2C2	UP	3.81313	1	1	4	18	5	0	1.93098	0.00207593	0.00765385
ENSGALG00000015868	ATP6V0D2	UP	9.94142	0	1	2	15	2	15	3.31345	6.28638e-07	4.63218e-06
ENSGALG00000007768	AURKA	UP	2.13936	74	91	116	159	215	206	1.09718	8.52048e-10	9.54554e-09
ENSGALG00000001153	AUTS2	DOWN	0.43612	861	973	1065	457	431	326	-1.1972	9.27843e-15	1.8056e-13
ENSGALG00000023622	AVD	UP	3.60269	29	36	42	111	136	126	1.84908	1.21956e-18	3.31672e-17
ENSGALG00000014117	AVP	UP	8.93424	22	16	20	133	197	176	3.15935	6.83094e-44	8.54867e-42
ENSGALG00000004173	AXDND1	UP	3.12672	7	2	9	23	27	5	1.64465	2.66922e-05	0.00015089
ENSGALG00000002477	B3GALT2	DOWN	0.300894	42	57	79	24	15	12	-1.73267	5.71756e-11	7.24962e-10
ENSGALG00000001859	B3GALT6	DOWN	0.487941	118	155	170	64	73	71	-1.03522	5.21122e-08	4.52432e-07
ENSGALG00000025919	BAMBI	UP	2.17979	55	86	93	152	157	182	1.12419	1.27165e-09	1.38043e-08
ENSGALG00000009816	BATF3	UP	3.42448	4	1	5	7	11	16	1.77589	0.000743274	0.00308056
ENSGALG00000013297	BBOX1	DOWN	0.251673	1033	1241	1366	332	287	259	-1.99038	5.87857e-36	5.05524e-34
ENSGALG00000007796	BCAS1	DOWN	0.332756	22	22	38	9	12	5	-1.58747	4.77839e-06	3.0957e-05
ENSGALG00000011127	BCL11B	UP	4.93122	3	2	5	18	20	11	2.30194	9.20939e-07	6.6554e-06
ENSGALG00000006511	BCL2A1	UP	3.47506	5	3	6	9	19	20	1.79704	6.13969e-05	0.000324386
ENSGALG00000011544	BCL2L14	DOWN	0.436117	17	23	15	9	9	5	-1.19721	0.00237139	0.00857679
ENSGALG00000021655	BCL2L15	UP	2.83802	51	57	45	114	148	161	1.50489	3.05475e-14	5.61118e-13
ENSGALG00000005408	BCMO1	UP	2.63561	41	46	56	99	142	124	1.39814	3.71571e-12	5.52618e-11
ENSGALG00000012163	BDNF	DOWN	0.198469	989	1216	1109	236	212	186	-2.33301	1.32508e-46	1.88861e-44
ENSGALG00000024357	BG8	DOWN	0.470615	267	365	513	227	205	78	-1.08738	5.40105e-11	6.87094e-10
ENSGALG00000008308	BHLHE40	UP	4.2269	1808	1763	1864	5925	7399	9047	2.0796	1.68316e-42	1.94803e-40
ENSGALG00000012934	BICD1	DOWN	0.158624	36	35	42	6	8	3	-2.65631	5.92499e-14	1.05438e-12
ENSGALG00000014164	BIK	UP	3.82408	12	12	9	42	29	52	1.93511	8.99785e-11	1.11248e-09
ENSGALG00000017186	BIRC2	UP	2.34789	1471	1586	1710	3054	3935	3863	1.23136	1.59778e-16	3.64364e-15
ENSGALG00000000141	BLB1	UP	2.76412	3	7	10	14	27	13	1.46682	0.000134917	0.000666701
ENSGALG00000014537	BMF	UP	3.50086	61	85	87	292	290	202	1.80771	1.20833e-23	4.68511e-22
ENSGALG00000008830	BMP2	DOWN	0.190879	151	210	176	28	38	33	-2.38927	7.11714e-31	4.64213e-29
ENSGALG00000010898	BMP3	DOWN	0.0598442	713	678	905	43	58	31	-4.06264	1.18887e-99	1.07649e-96
ENSGALG00000012429	BMP4	DOWN	0.186617	352	333	419	51	57	91	-2.42185	2.40438e-40	2.62487e-38
ENSGALG00000012787	BMP6	DOWN	0.114449	556	742	737	75	71	78	-3.12723	3.93102e-68	1.59238e-65
ENSGALG00000007668	BMP7	DOWN	0.482086	56	71	67	35	30	25	-1.05264	6.27395e-06	3.97428e-05
ENSGALG00000012184	BMPER	DOWN	0.25573	15693	17297	18646	4380	4125	4213	-1.96731	8.68622e-39	8.85476e-37
ENSGALG00000006041	BNC1	DOWN	0.0984235	86	84	130	12	10	6	-3.34485	1.59518e-34	1.25921e-32
ENSGALG00000005772	BOK	DOWN	0.338556	911	926	1034	295	263	381	-1.56253	1.68253e-23	6.45864e-22
ENSGALG00000013069	BPGM	UP	2.76277	901	870	987	2284	2712	2382	1.46611	3.02061e-22	1.07382e-20
ENSGALG00000006997	BRINP1	DOWN	0.375619	29	27	30	10	9	12	-1.41266	1.6086e-05	9.48342e-05
ENSGALG00000004448	BRINP2	DOWN	0.221732	4	11	5	1	1	2	-2.17311	0.00207247	0.00764473
ENSGALG00000004857	BRINP3	DOWN	0.436231	30	32	26	11	16	10	-1.19684	0.000144406	0.000709439
ENSGALG00000026858	BTG2	UP	2.94355	4235	4465	4908	11324	12683	14778	1.55756	1.64837e-25	7.39747e-24
ENSGALG00000008498	C10ORF112	UP	40.8229	0	1	0	23	21	10	5.35131	3.82679e-14	6.93008e-13
ENSGALG00000004673	C10orf54	UP	3.02887	251	217	243	659	709	721	1.59878	2.37732e-23	9.03559e-22
ENSGALG00000000071	C11ORF82	UP	2.18874	36	39	66	107	116	73	1.1301	3.34143e-08	2.97252e-07
ENSGALG00000017155	C11orf87	DOWN	0.331532	15	23	19	7	5	6	-1.59278	5.17205e-05	0.000277205
ENSGALG00000026311	C12orf75	DOWN	0.3936	7047	8034	8184	2621	2893	3353	-1.3452	1.51008e-19	4.35294e-18
ENSGALG00000009801	C15orf41	DOWN	0.495544	812	892	1022	426	441	434	-1.01291	4.77857e-11	6.13994e-10
ENSGALG00000028580	C15orf48	UP	4.54451	52	44	58	229	210	237	2.18412	5.34617e-30	3.2399e-28
ENSGALG00000001716	C15orf59	UP	2.27557	6	8	9	16	21	14	1.18623	0.00169939	0.00643826
ENSGALG00000004459	C15orf62	UP	2.2698	28	26	22	44	55	69	1.18257	1.52801e-06	1.06621e-05
ENSGALG00000017189	C1H11ORF70	UP	3.3967	10	8	14	26	43	37	1.76413	1.26087e-08	1.19732e-07
ENSGALG00000003368	C1orf112	DOWN	0.27366	542	674	661	155	169	172	-1.86954	8.68095e-30	5.19945e-28
ENSGALG00000001091	C1orf116	DOWN	0.211391	55	53	60	14	11	9	-2.24201	3.57501e-15	7.2218e-14
ENSGALG00000027363	C1orf159	UP	2.292	63	39	74	131	142	116	1.19661	8.9285e-10	9.95577e-09
ENSGALG00000020922	C1orf21	UP	2.0113	734	694	753	1145	1412	1712	1.00812	2.63111e-11	3.51264e-10
ENSGALG00000020716	C1orf228	DOWN	0.475305	116	141	124	58	45	72	-1.07307	4.0091e-08	3.53448e-07
ENSGALG00000008080	C1QTNF4	DOWN	0.390517	1375	1655	1624	545	565	647	-1.35654	5.70954e-19	1.59216e-17
ENSGALG00000027067	C1QTNF6	UP	7.35776	58	48	53	404	395	333	2.87927	4.40643e-53	8.80885e-51
ENSGALG00000014515	C1QTNF7	UP	57.3058	1	0	0	29	26	21	5.84061	2.2378e-19	6.4146e-18
ENSGALG00000023833	C22ORF39	UP	2.37708	27	42	36	44	58	141	1.24919	1.67581e-08	1.56527e-07
ENSGALG00000000810	C28H19ORF35	UP	6.69429	2	2	2	6	11	24	2.74293	6.91704e-07	5.08229e-06
ENSGALG00000016800	C2orf40	UP	3.08669	30	28	31	51	72	145	1.62606	3.83466e-13	6.29957e-12
ENSGALG00000011509	C3	UP	2.80261	12	7	7	30	15	26	1.48677	3.194e-05	0.000178135
ENSGALG00000024486	C4orf48	UP	2.95558	25	20	31	78	78	61	1.56344	2.75262e-11	3.66532e-10
ENSGALG00000028570	C6orf132	UP	5.21207	57	41	50	250	267	231	2.38186	3.083e-35	2.56522e-33
ENSGALG00000011856	C7orf55	UP	3.10121	28	29	11	41	51	115	1.63283	2.32413e-11	3.13543e-10
ENSGALG00000009002	C7ORF58	UP	2.37816	8	14	26	39	37	34	1.24984	8.36257e-06	5.18434e-05
ENSGALG00000028823	C9orf172	UP	2.34372	20	28	32	60	49	72	1.2288	2.78905e-07	2.17817e-06
ENSGALG00000028635	C9ORF58	DOWN	0.378451	201	230	299	66	80	120	-1.40182	3.28808e-15	6.6509e-14
ENSGALG00000002993	CA10	DOWN	0.235615	15	4	13	4	3	0	-2.0855	0.000142441	0.000700733
ENSGALG00000028764	CA14	UP	7.44403	2	0	1	3	10	11	2.89608	8.15413e-05	0.00042233
ENSGALG00000015862	CA2	UP	4.2528	20	9	11	53	44	69	2.08841	6.4865e-14	1.14898e-12
ENSGALG00000021340	CA9	UP	57.8975	25	38	22	1143	1365	2312	5.85543	6.56119e-177	2.01993e-173
ENSGALG00000003833	CACNA1E	UP	2.20386	56	57	67	131	156	96	1.14003	4.77732e-09	4.79383e-08
ENSGALG00000013007	CACNA2D4	UP	6.12661	1	5	3	24	20	11	2.61509	2.20638e-08	2.02763e-07
ENSGALG00000008591	CACNB2	DOWN	0.334483	72	97	118	31	47	14	-1.58	1.10592e-12	1.73354e-11
ENSGALG00000027830	CACNG2	UP	3.2174	5	6	9	15	23	25	1.68589	6.13802e-06	3.8978e-05
ENSGALG00000028125	CACNG4	DOWN	0.393716	51	43	59	16	26	16	-1.34477	2.57454e-07	2.02711e-06
ENSGALG00000026628	CACNG5	DOWN	0.468062	176	98	177	65	84	55	-1.09523	7.51335e-09	7.31056e-08
ENSGALG00000014582	CADM1	DOWN	0.407692	527	598	653	234	210	254	-1.29445	7.05828e-16	1.52596e-14
ENSGALG00000008926	CADPS2	DOWN	0.310686	27	20	27	4	8	10	-1.68647	2.08395e-06	1.4238e-05
ENSGALG00000015914	CALB1	DOWN	0.216527	17	31	35	6	4	7	-2.20738	5.56582e-09	5.53454e-08
ENSGALG00000013071	CALD1	DOWN	0.455401	19070	22799	25319	10593	10716	8041	-1.13479	1.37734e-14	2.63372e-13
ENSGALG00000009866	CAMK1D	DOWN	0.401575	169	170	175	59	88	53	-1.31626	2.42652e-12	3.68721e-11
ENSGALG00000005621	CAMK2A	DOWN	0.284448	142	114	171	33	45	39	-1.81376	8.55842e-19	2.34412e-17
ENSGALG00000005088	CAMK2G	UP	2.211	1377	1420	1600	3308	3431	2624	1.1447	1.70567e-14	3.21756e-13
ENSGALG00000022001	CAMKV	UP	5.89506	28	17	12	93	112	124	2.55951	5.11615e-27	2.52413e-25
ENSGALG00000012715	CAP2	DOWN	0.335273	91	102	127	35	40	28	-1.57659	2.20829e-13	3.72252e-12
ENSGALG00000020084	CAPN13	DOWN	0.333801	20	41	33	12	15	3	-1.58294	1.22628e-06	8.6987e-06
ENSGALG00000000750	CAPN5	UP	4.67404	101	111	126	517	560	446	2.22467	1.64989e-38	1.6385e-36
ENSGALG00000011136	CAPN9	DOWN	0.456951	190	280	286	87	90	156	-1.12989	7.63034e-11	9.53359e-10
ENSGALG00000013376	CAPSL	UP	3.6499	12	12	10	39	43	39	1.86786	3.37041e-10	3.92738e-09
ENSGALG00000012436	CARD10	UP	2.54801	12	6	11	22	26	24	1.34937	6.76402e-05	0.000355232
ENSGALG00000028845	CARTPT	UP	4.64816	11	12	8	40	56	45	2.21666	1.38654e-13	2.37938e-12
ENSGALG00000008346	CASP18	UP	3.32897	10	4	11	33	24	24	1.73508	3.85505e-07	2.93766e-06
ENSGALG00000010638	CASP3	DOWN	0.492573	2959	3225	3493	1418	1536	1653	-1.02159	6.66624e-12	9.63506e-11
ENSGALG00000015018	CASQ2	DOWN	0.370175	10	16	28	3	10	6	-1.43372	0.000363074	0.00163415
ENSGALG00000007744	CASS4	DOWN	0.344732	321	254	406	122	95	107	-1.53645	7.21676e-19	1.99082e-17
ENSGALG00000002888	CASZ1	DOWN	0.47984	89	102	108	54	53	31	-1.05937	3.0462e-07	2.36222e-06
ENSGALG00000003169	CBFB	UP	2.50239	496	504	605	1258	1367	1247	1.32331	5.07758e-18	1.31581e-16
ENSGALG00000023146	CBX7	UP	3.52709	16	24	25	112	78	30	1.81848	3.44264e-14	6.27874e-13
ENSGALG00000026215	CCDC177	DOWN	0.44907	76	105	106	42	54	28	-1.15499	4.43389e-08	3.88672e-07
ENSGALG00000027168	CCDC3	UP	5.71128	3	9	4	30	33	27	2.51382	1.7263e-11	2.36414e-10
ENSGALG00000004354	CCDC69	UP	4.08187	42	44	21	126	134	167	2.02923	3.04542e-22	1.08014e-20
ENSGALG00000013489	CCDC82	UP	2.16413	251	240	269	517	568	506	1.11379	3.175e-12	4.77739e-11
ENSGALG00000010715	CCDC88C	DOWN	0.486991	3737	3706	4741	2002	1929	1765	-1.03803	2.72546e-12	4.11708e-11
ENSGALG00000011940	CCK	DOWN	0.373649	440	283	369	90	144	165	-1.42025	3.8462e-17	9.26518e-16
ENSGALG00000003003	CCL20	UP	3.87911	5	8	3	24	20	17	1.95573	1.40479e-06	9.88748e-06
ENSGALG00000025810	CCNB3	UP	4.71469	106	98	136	306	545	710	2.23716	5.29276e-39	5.54227e-37
ENSGALG00000010347	CCNG2	UP	2.60569	857	1077	1122	2346	2694	2644	1.38167	4.62657e-20	1.37484e-18
ENSGALG00000015396	CD200	DOWN	0.371525	72	83	112	34	33	28	-1.42847	1.24433e-10	1.51414e-09
ENSGALG00000013748	CD226	UP	5.53266	0	4	0	13	5	5	2.46797	0.000284521	0.00131402
ENSGALG00000015441	CD247	UP	4.8184	38	51	58	215	277	192	2.26855	4.96717e-32	3.41338e-30
ENSGALG00000001177	CD34	UP	8.7545	5	8	9	53	70	66	3.13003	4.75724e-25	2.04071e-23
ENSGALG00000008439	CD36	UP	3.46049	30	37	42	144	140	79	1.79098	1.27822e-17	3.22552e-16
ENSGALG00000007416	CD3E	UP	9.28258	0	2	1	5	13	12	3.21453	3.20669e-06	2.13774e-05
ENSGALG00000001631	CD7	UP	49.9658	0	0	0	11	3	4	5.64287	1.1056e-05	6.69755e-05
ENSGALG00000000251	CD79B	DOWN	0.359092	17	13	8	4	4	5	-1.47758	0.00124996	0.00489211
ENSGALG00000008044	CD82	UP	3.23512	851	933	1047	2829	2813	3189	1.69382	6.14617e-29	3.45285e-27
ENSGALG00000027133	CD83	UP	17.7134	5	4	5	53	91	103	4.14677	5.46529e-39	5.68427e-37
ENSGALG00000017274	CD9	DOWN	0.183151	425	515	591	95	95	79	-2.4489	2.58854e-44	3.29301e-42
ENSGALG00000008359	CD93	DOWN	0.193171	55	59	59	13	14	5	-2.37205	1.4478e-16	3.31144e-15
ENSGALG00000026095	CDC26	UP	2.06032	111	155	113	165	233	365	1.04287	1.50338e-09	1.62056e-08
ENSGALG00000009158	CDC42BPA	DOWN	0.493778	2868	3285	4081	1927	1756	1136	-1.01807	7.7201e-12	1.10854e-10
ENSGALG00000023364	CDC42EP4	UP	2.02525	568	592	613	962	1095	1431	1.0181	2.2758e-11	3.07562e-10
ENSGALG00000028716	CDC6	UP	2.41596	15	12	21	15	34	64	1.2726	9.97577e-06	6.09837e-05
ENSGALG00000000272	CDCA2	UP	2.1183	64	64	81	110	152	167	1.0829	1.00731e-08	9.67889e-08
ENSGALG00000014513	CDCA3	UP	2.07338	26	14	28	30	44	63	1.05198	4.21894e-05	0.000230291
ENSGALG00000011882	CDCP1	UP	2.88004	904	875	1079	2848	2862	2203	1.52609	5.90691e-24	2.34343e-22
ENSGALG00000015947	CDH17	UP	10.0405	6	5	9	63	60	74	3.32776	1.4956e-27	7.49895e-26
ENSGALG00000012942	CDH18	DOWN	0.241005	17	19	21	2	7	4	-2.05287	1.2184e-06	8.65074e-06
ENSGALG00000004653	CDH23	UP	3.09573	6	10	14	37	27	26	1.63028	3.78595e-07	2.89073e-06
ENSGALG00000003085	CDK1	UP	2.01427	278	210	326	391	505	694	1.01026	2.15709e-10	2.56402e-09
ENSGALG00000008428	CDK15	UP	2.48433	68	64	85	158	197	166	1.31286	1.68517e-12	2.58622e-11
ENSGALG00000010119	CDKL2	UP	3.30431	191	169	218	555	680	613	1.72435	4.01446e-26	1.86691e-24
ENSGALG00000010537	CDKN2C	UP	2.48761	46	37	49	80	104	135	1.31476	2.07514e-10	2.47042e-09
ENSGALG00000013784	CDT1	UP	2.13105	76	68	102	114	152	242	1.09156	2.95827e-09	3.05206e-08
ENSGALG00000004866	CELA1	UP	2.77517	6	9	3	16	20	13	1.47257	0.000396903	0.00176576
ENSGALG00000004568	CELA2A	UP	3.74023	18	15	25	49	76	86	1.90313	1.3625e-14	2.60858e-13
ENSGALG00000006413	CEMIP	DOWN	0.399693	695	814	940	381	379	176	-1.32304	2.86683e-17	7.01576e-16
ENSGALG00000005038	CENPI	UP	2.04245	57	48	93	86	184	121	1.0303	7.82139e-08	6.60783e-07
ENSGALG00000026825	CENPL	UP	2.77888	30	33	24	55	83	98	1.4745	1.40172e-10	1.69495e-09
ENSGALG00000006639	CEP55	UP	2.41327	40	31	37	76	90	87	1.27099	6.69568e-09	6.58152e-08
ENSGALG00000014892	CEP85L	UP	2.01464	593	501	624	1082	1246	1021	1.01052	3.34594e-11	4.41337e-10
ENSGALG00000008910	CERKL	DOWN	0.301448	95	97	110	19	48	21	-1.73002	4.5569e-15	9.08605e-14
ENSGALG00000014624	CERS3	UP	2.02253	37	22	30	72	57	45	1.01616	1.8759e-05	0.000108842
ENSGALG00000012100	CFAP221	UP	25.2856	1	1	1	35	35	12	4.66025	2.04233e-18	5.43904e-17
ENSGALG00000014229	CFAP45	UP	2.9307	15	8	7	24	26	36	1.55125	3.11513e-06	2.07941e-05
ENSGALG00000008417	CFAP58	UP	2.55148	11	12	16	18	49	30	1.35134	8.3627e-06	5.18434e-05
ENSGALG00000009026	CFAP69	DOWN	0.39578	109	131	166	55	61	38	-1.33723	1.60719e-11	2.20889e-10
ENSGALG00000010027	CFL2	DOWN	0.497124	7189	7658	8337	3374	3662	4113	-1.00832	8.33933e-12	1.193e-10
ENSGALG00000006352	CH25H	UP	2.21538	13	10	14	12	37	31	1.14755	0.000370916	0.00166216
ENSGALG00000027874	CHAC1	DOWN	0.286977	4708	5046	5030	1080	1317	1732	-1.80099	1.14831e-32	8.07119e-31
ENSGALG00000019761	CHAD	UP	18.2691	32	42	45	674	635	792	4.19134	1.1867e-102	1.30478e-99
ENSGALG00000011970	CHADL	UP	2.11534	40	30	41	80	81	66	1.08089	9.7628e-07	7.01909e-06
ENSGALG00000028810	CHCHD10	UP	4.08162	144	157	153	481	571	750	2.02914	3.47863e-34	2.66401e-32
ENSGALG00000007911	CHL1	DOWN	0.358446	14	17	10	4	4	6	-1.48017	0.000798101	0.00328217
ENSGALG00000015788	CHMP4C	DOWN	0.326331	430	316	461	96	134	152	-1.61559	1.37277e-21	4.61376e-20
ENSGALG00000017308	CHRDL2	UP	55.1513	71	88	117	5385	4645	4531	5.78532	1.14126e-206	5.85579e-203
ENSGALG00000009301	CHRNA1	DOWN	0.246515	481	361	610	127	129	87	-2.02025	3.2927e-32	2.28309e-30
ENSGALG00000005801	CHRNA4	UP	8.40447	1	0	1	2	12	5	3.07116	0.000308168	0.00141128
ENSGALG00000004096	CHRNA7	DOWN	0.426361	16	16	27	9	8	7	-1.22985	0.00120188	0.00472676
ENSGALG00000015336	CHRNA8	UP	3.97857	5	3	11	21	30	23	1.99225	5.30125e-08	4.59569e-07
ENSGALG00000007899	CHRND	DOWN	0.372561	22	17	17	3	5	12	-1.42445	0.000240532	0.00112985
ENSGALG00000006204	CHST13	UP	2.62588	21	17	26	46	59	58	1.3928	3.07406e-08	2.75431e-07
ENSGALG00000019489	CHST9	UP	6.69156	2	1	1	6	13	9	2.74234	3.71857e-05	0.000204941
ENSGALG00000027737	CIDEA	UP	2.32578	158	150	198	403	366	362	1.21771	1.91987e-13	3.25469e-12
ENSGALG00000026945	CIDEC	UP	6.57182	11	18	10	79	81	90	2.71629	2.76402e-25	1.21215e-23
ENSGALG00000007358	CILP	DOWN	0.417115	1354	1388	1411	595	535	543	-1.26148	1.37818e-16	3.1569e-15
ENSGALG00000025928	CILP2	DOWN	0.228279	130	173	142	34	27	37	-2.13113	2.77353e-24	1.12944e-22
ENSGALG00000029107	CISD3	UP	3.90903	91	89	90	153	268	615	1.96681	8.91977e-29	4.95675e-27
ENSGALG00000011511	CKB	UP	6.91257	323	307	333	2062	2177	2209	2.78922	1.42658e-68	6.09981e-66
ENSGALG00000028664	CKS1B	UP	2.00849	255	202	236	314	424	622	1.00611	4.64379e-10	5.35846e-09
ENSGALG00000014695	CLCN1	UP	2.90161	1	13	4	24	13	14	1.53685	0.000203288	0.000969098
ENSGALG00000026862	CLDN1	UP	7.5076	3	6	5	29	36	39	2.90835	1.80737e-15	3.73935e-14
ENSGALG00000023580	CLDN19	DOWN	0.248568	4	9	9	1	2	2	-2.00829	0.00211046	0.00776629
ENSGALG00000001621	CLDN5	DOWN	0.35684	182	161	213	65	55	71	-1.48665	2.79885e-15	5.69877e-14
ENSGALG00000009826	CLGN	DOWN	0.489261	27	29	29	13	6	21	-1.03132	0.000926386	0.00375754
ENSGALG00000004730	CLIC2	UP	3.16715	1186	959	1244	2941	3242	4234	1.66319	3.92257e-28	2.08928e-26
ENSGALG00000011071	CLMN	DOWN	0.324606	188	218	249	79	77	48	-1.62324	1.87005e-18	4.99753e-17
ENSGALG00000013033	CMBL	UP	6.22572	2	5	6	25	27	28	2.63824	1.26207e-11	1.7677e-10
ENSGALG00000005251	CMTM4	DOWN	0.434822	260	302	315	168	134	63	-1.2015	2.90635e-12	4.38173e-11
ENSGALG00000011488	CMTM7	DOWN	0.442899	714	739	778	287	283	387	-1.17495	5.5561e-14	9.92171e-13
ENSGALG00000000547	CNKSR1	UP	3.97264	6	5	13	27	30	36	1.9901	3.07006e-09	3.15527e-08
ENSGALG00000016391	CNKSR2	DOWN	0.214537	36	49	57	13	9	7	-2.2207	2.22683e-13	3.74619e-12
ENSGALG00000008160	CNNM2	DOWN	0.481683	218	244	250	113	126	92	-1.05384	1.51596e-09	1.63297e-08
ENSGALG00000015789	CNR1	DOWN	0.395093	47	45	61	21	16	21	-1.33973	2.57454e-07	2.02711e-06
ENSGALG00000026207	CNTF	UP	2.04944	54	30	37	60	74	108	1.03523	1.97268e-06	1.35198e-05
ENSGALG00000007862	CNTN3	DOWN	0.398688	419	389	440	163	184	134	-1.32667	1.22119e-15	2.57665e-14
ENSGALG00000012389	CNTNAP2	UP	3.11511	6	9	8	21	24	25	1.63928	4.0889e-06	2.68174e-05
ENSGALG00000011068	COBLL1	DOWN	0.155818	2042	2399	2689	436	362	264	-2.68207	3.4567e-64	1.18242e-61
ENSGALG00000014965	COL10A1	DOWN	0.238629	32	32	37	7	4	12	-2.06716	1.18301e-09	1.29149e-08
ENSGALG00000005180	COL11A1	DOWN	0.223469	1143	1451	1466	350	269	250	-2.16185	8.14334e-42	9.08336e-40
ENSGALG00000004286	COL13A1	DOWN	0.371144	11	7	19	3	3	7	-1.42995	0.00254549	0.00913775
ENSGALG00000016155	COL19A1	DOWN	0.126329	21	15	24	1	1	5	-2.98474	4.33659e-10	5.0115e-09
ENSGALG00000005797	COL20A1	UP	7.07229	6	5	3	32	36	30	2.82218	7.41929e-14	1.30371e-12
ENSGALG00000016195	COL22A1	DOWN	0.240561	11	13	16	4	2	3	-2.05552	4.14871e-05	0.000226941
ENSGALG00000006864	COL24A1	DOWN	0.452942	31	27	41	16	18	9	-1.1426	0.000136221	0.000672716
ENSGALG00000016841	COL4A1	DOWN	0.484013	26080	30850	32546	16026	13102	12376	-1.04688	1.0876e-12	1.7083e-11
ENSGALG00000005974	COL6A1	UP	2.61787	18893	20954	21680	49131	49850	56730	1.38839	6.97347e-21	2.22703e-19
ENSGALG00000006126	COL6A2	UP	2.29484	18893	18947	20570	40244	41825	47715	1.19839	4.39184e-16	9.75522e-15
ENSGALG00000015253	COL8A1	DOWN	0.219628	19602	24324	24445	5015	4481	4951	-2.18687	6.97342e-47	1.03213e-44
ENSGALG00000002298	COL8A2	DOWN	0.369091	2658	3193	3070	1148	1095	929	-1.43795	1.3673e-21	4.60544e-20
ENSGALG00000027390	COLEC10	DOWN	0.176197	2839	3302	3497	624	483	522	-2.50473	9.34798e-58	2.39822e-55
ENSGALG00000027532	COLEC11	UP	10.3876	10	12	16	109	154	122	3.37679	7.09351e-42	7.9701e-40
ENSGALG00000001933	CORO2A	UP	3.68832	9	11	28	75	58	37	1.88296	6.99491e-13	1.12042e-11
ENSGALG00000008043	CORO2B	DOWN	0.442534	294	311	282	118	119	144	-1.17614	4.93564e-12	7.24255e-11
ENSGALG00000007205	COX6A1	UP	2.8336	573	746	693	795	1086	3707	1.50264	5.77044e-23	2.13008e-21
ENSGALG00000006834	CPB1	DOWN	0.179424	97	125	170	27	27	13	-2.47855	7.7897e-28	4.01026e-26
ENSGALG00000015332	CPLX1	DOWN	0.37853	35	24	29	13	10	9	-1.40152	1.50793e-05	8.9413e-05
ENSGALG00000009945	CPM	UP	2.77076	43	58	52	120	158	133	1.47028	1.2329e-13	2.12998e-12
ENSGALG00000001627	CPNE1	UP	2.04202	2478	1989	2567	4240	4765	4917	1.03	3.61817e-12	5.40199e-11
ENSGALG00000001316	CPNE2	DOWN	0.292015	483	577	618	167	147	157	-1.77588	7.98656e-27	3.90276e-25
ENSGALG00000000507	CPNE7	UP	5.34891	5	5	3	16	30	23	2.41924	3.9125e-09	3.96479e-08
ENSGALG00000009693	CPXM2	DOWN	0.36922	11	13	16	7	1	6	-1.43745	0.00161288	0.00614532
ENSGALG00000023950	CR1L	UP	2.43725	171	126	179	385	396	339	1.28525	1.07187e-14	2.07277e-13
ENSGALG00000002287	CRB1	DOWN	0.221876	179	128	224	39	34	40	-2.17217	1.27759e-26	6.20377e-25
ENSGALG00000012877	CREB3L2	DOWN	0.476802	6407	7479	8974	4265	3851	2274	-1.06854	4.85759e-13	7.91247e-12
ENSGALG00000010597	CRIM1	DOWN	0.37466	2560	2761	3283	1140	1152	800	-1.41635	5.4332e-21	1.7607e-19
ENSGALG00000005692	CRISPLD2	DOWN	0.24935	272	394	392	114	93	45	-2.00375	1.98846e-29	1.16382e-27
ENSGALG00000026146	CRLF1	UP	2.58979	288	317	305	659	690	939	1.37284	3.52428e-18	9.25756e-17
ENSGALG00000007945	CRYAB	DOWN	0.322658	138	105	145	34	51	36	-1.63192	1.91431e-15	3.93943e-14
ENSGALG00000000049	CSDC2	UP	8.16107	5	0	2	12	17	29	3.02876	6.99433e-10	7.92811e-09
ENSGALG00000005725	CSF1R	UP	3.06005	12	11	22	50	35	48	1.61355	4.92834e-09	4.93572e-08
ENSGALG00000026420	CSF3	UP	19.0056	0	1	4	8	50	41	4.24836	7.64209e-21	2.4355e-19
ENSGALG00000010125	CSGALNACT1	UP	3.19772	204	219	239	595	690	765	1.67704	2.48935e-25	1.09795e-23
ENSGALG00000002678	CSPG4	UP	2.10482	1377	1368	1527	2456	3029	3240	1.0737	6.07416e-13	9.82138e-12
ENSGALG00000028946	CSRP2	DOWN	0.396415	12729	14775	14942	5148	4450	6652	-1.33492	2.21009e-19	6.34701e-18
ENSGALG00000014412	CSTA	UP	2.70482	18	23	8	47	22	60	1.43553	2.93207e-07	2.28061e-06
ENSGALG00000002909	CTGF	DOWN	0.459307	76598	81300	85729	33429	29163	45649	-1.12247	2.3714e-14	4.41391e-13
ENSGALG00000011331	CTH	DOWN	0.468266	2048	2257	2470	901	1015	1152	-1.0946	2.88916e-13	4.80788e-12
ENSGALG00000013001	CTNND2	DOWN	0.348591	471	493	539	193	174	137	-1.52039	2.91808e-20	8.87708e-19
ENSGALG00000012610	CTSL2	UP	3.14932	8352	9019	9894	25417	26397	31166	1.65504	1.51905e-28	8.351e-27
ENSGALG00000014080	CWH43	DOWN	0.219687	53	49	64	5	17	13	-2.18648	6.59058e-15	1.3023e-13
ENSGALG00000006346	CXCL14	UP	4.22807	2764	2609	2890	9165	12806	12032	2.08	1.0322e-42	1.2222e-40
ENSGALG00000012357	CXCR4	UP	3.81102	51	58	56	196	227	186	1.93018	5.58616e-24	2.22191e-22
ENSGALG00000008121	CYP17A1	UP	5.33209	4	0	6	19	20	14	2.4147	1.61135e-07	1.30682e-06
ENSGALG00000001325	CYP1A4	UP	4.32484	5	4	6	15	28	21	2.11265	1.93704e-07	1.54882e-06
ENSGALG00000004501	CYP1C1	UP	4.02534	55	59	58	170	238	266	2.00911	2.31973e-26	1.1055e-24
ENSGALG00000006729	CYP26A1	UP	3.61962	7	0	1	10	15	4	1.85584	0.00124456	0.0048747
ENSGALG00000016102	CYP26B1	UP	82.285	0	0	0	6	15	9	6.36256	5.19349e-09	5.17768e-08
ENSGALG00000011532	CYP27C1	UP	2.96659	31	35	48	94	137	96	1.5688	9.81667e-14	1.70743e-12
ENSGALG00000003917	CYP2AC7	DOWN	0.341844	15	23	11	4	10	2	-1.54859	0.000165967	0.00080591
ENSGALG00000011894	CYP2D6	UP	2.11051	783	857	876	1621	1665	1851	1.07759	8.63213e-13	1.36843e-11
ENSGALG00000004436	CYP3A4	UP	6.24264	41	23	32	180	206	197	2.64216	4.54372e-37	4.16318e-35
ENSGALG00000004449	CYP3A7	UP	110.031	0	0	1	58	69	19	6.78177	2.02062e-34	1.57885e-32
ENSGALG00000015432	CYP7A1	UP	12.8241	1	0	1	20	8	1	3.68078	6.00537e-07	4.43573e-06
ENSGALG00000015512	CYP7B1	DOWN	0.379054	86	101	127	44	37	33	-1.39953	4.90269e-11	6.28893e-10
ENSGALG00000008661	CYR61	DOWN	0.482705	25811	28424	29674	11395	12201	15642	-1.05079	9.03055e-13	1.42718e-11
ENSGALG00000004128	CYSLTR1	UP	4.89403	12	9	10	50	46	52	2.29102	6.29638e-15	1.25058e-13
ENSGALG00000012454	CYTH4	UP	4.59953	5	2	11	28	22	31	2.20149	1.55114e-09	1.6697e-08
ENSGALG00000012545	CYTIP	UP	11.477	19	14	17	172	177	210	3.52067	2.37528e-52	4.45887e-50
ENSGALG00000015015	CYTL1	DOWN	0.288381	13	16	15	4	8	0	-1.79395	9.54241e-05	0.00048668
ENSGALG00000015774	CYYR1	DOWN	0.366529	57	79	83	29	27	21	-1.448	8.27397e-10	9.27805e-09
ENSGALG00000010055	DAAM2	DOWN	0.462437	592	703	891	423	363	175	-1.11267	1.1801e-12	1.84232e-11
ENSGALG00000006886	DACH2	DOWN	0.381612	10	10	27	5	6	6	-1.38982	0.000846546	0.00346566
ENSGALG00000015258	DCBLD2	DOWN	0.494442	7955	8751	10436	4997	5035	2809	-1.01613	5.6081e-12	8.16703e-11
ENSGALG00000012668	DCDC2	DOWN	0.228374	29	35	23	4	7	8	-2.13053	2.03591e-09	2.14502e-08
ENSGALG00000016075	DCSTAMP	DOWN	0.172432	3	12	17	2	1	2	-2.5359	2.77743e-05	0.000156375
ENSGALG00000008663	DDAH1	DOWN	0.250337	1152	1508	1516	452	332	213	-1.99806	3.13801e-37	2.92747e-35
ENSGALG00000015057	DDO	DOWN	0.489136	179	169	177	91	68	89	-1.03169	1.6087e-08	1.50625e-07
ENSGALG00000012857	DENND2A	UP	2.11037	359	422	533	745	987	940	1.07749	2.60945e-12	3.9457e-11
ENSGALG00000011275	DEPDC1	UP	2.29255	51	44	83	112	146	135	1.19695	7.78817e-10	8.76981e-09
ENSGALG00000014729	DEPDC1B	UP	2.4395	14	20	35	34	84	45	1.28659	1.97673e-07	1.57657e-06
ENSGALG00000005790	DEPTOR	UP	6.00511	13	12	24	92	106	87	2.58619	6.32372e-26	2.89706e-24
ENSGALG00000006310	DFNB31	UP	8.84221	1	5	3	15	31	34	3.14441	4.09058e-13	6.70568e-12
ENSGALG00000010798	DHCR24	DOWN	0.431757	1301	1220	1476	557	495	612	-1.21171	1.98557e-15	4.08063e-14
ENSGALG00000004256	DHRS3	UP	3.6628	318	275	308	971	1267	969	1.87295	3.65282e-32	2.52143e-30
ENSGALG00000010873	DHRS9	UP	8.30756	10	11	20	99	125	107	3.05442	1.847e-34	1.45055e-32
ENSGALG00000016681	DHRSX	UP	2.25098	430	474	485	804	942	1291	1.17055	2.63858e-14	4.89346e-13
ENSGALG00000026955	DIRAS1	UP	2.05292	9	18	29	28	36	47	1.03768	0.000169055	0.000820126
ENSGALG00000004662	DISP3	UP	2.27552	36	34	49	93	109	59	1.1862	3.19089e-08	2.84903e-07
ENSGALG00000007929	DIXDC1	UP	2.89013	35	40	59	132	109	131	1.53114	4.04934e-14	7.29022e-13
ENSGALG00000017254	DLG2	DOWN	0.261923	541	508	624	165	150	106	-1.93279	7.63696e-31	4.96016e-29
ENSGALG00000014793	DLGAP1	DOWN	0.230368	83	87	112	33	17	12	-2.11799	4.95232e-19	1.3835e-17
ENSGALG00000016352	DLGAP2	DOWN	0.206979	41	41	45	19	4	2	-2.27244	8.0983e-13	1.29045e-11
ENSGALG00000012165	DLGAP5	UP	2.00976	145	158	196	234	390	348	1.00702	1.41627e-09	1.52986e-08
ENSGALG00000011182	DLL1	DOWN	0.327702	718	761	789	241	237	240	-1.60954	9.52827e-24	3.72256e-22
ENSGALG00000012236	DMC1	DOWN	0.372948	63	113	106	30	26	45	-1.42295	7.50511e-11	9.38474e-10
ENSGALG00000016281	DMD	DOWN	0.269295	1792	2197	2416	584	631	441	-1.89274	9.82258e-35	7.95784e-33
ENSGALG00000004037	DNA2	UP	2.60374	24	20	39	57	88	64	1.38059	2.76813e-09	2.87322e-08
ENSGALG00000012997	DNAH5	DOWN	0.128666	9	13	21	3	0	2	-2.9583	1.12511e-07	9.32119e-07
ENSGALG00000006477	DNAJB6	DOWN	0.416755	10260	11466	12250	4458	4325	4875	-1.26273	1.54809e-17	3.89375e-16
ENSGALG00000002958	DNER	DOWN	0.391068	2155	2512	2686	895	1015	863	-1.35451	2.64263e-19	7.52645e-18
ENSGALG00000026250	DOK2	DOWN	0.459946	897	985	927	377	400	477	-1.12046	3.65939e-13	6.01805e-12
ENSGALG00000015615	DOK7	DOWN	0.444193	267	238	339	112	133	116	-1.17074	9.73025e-12	1.38044e-10
ENSGALG00000015986	DONSON	UP	2.12129	56	50	75	89	139	144	1.08494	2.61135e-08	2.36311e-07
ENSGALG00000011110	DPP4	DOWN	0.446331	515	615	648	276	275	212	-1.16382	3.02482e-13	5.01196e-12
ENSGALG00000019229	DPT	UP	3.51456	256	223	263	781	819	927	1.81334	1.17816e-29	6.97514e-28
ENSGALG00000004631	DRAXIN	UP	12.2861	3	2	5	33	61	29	3.61895	1.51209e-21	5.05991e-20
ENSGALG00000022958	DRCC1	UP	2.35478	7	10	10	14	21	27	1.23559	0.000459772	0.00201059
ENSGALG00000015117	DRD3	UP	2.12423	15	17	21	36	42	31	1.08694	0.000105932	0.000534609
ENSGALG00000007314	DSCAML1	UP	4.23679	1	4	5	17	15	10	2.08297	7.30599e-06	4.57788e-05
ENSGALG00000016417	DSCC1	UP	2.57666	29	44	53	95	107	111	1.3655	5.03558e-11	6.44328e-10
ENSGALG00000015211	DTNA	DOWN	0.250296	613	796	762	202	176	144	-1.9983	4.70137e-34	3.56493e-32
ENSGALG00000015453	DUSP27	DOWN	0.371586	20	20	19	4	7	10	-1.42823	0.00016052	0.000782172
ENSGALG00000026792	E2F2	UP	4.21073	28	29	35	101	113	162	2.07407	6.78079e-22	2.32984e-20
ENSGALG00000026254	ECE1	UP	2.22597	492	564	604	1060	1148	1364	1.15444	3.92254e-14	7.07851e-13
ENSGALG00000009157	ECT2	UP	2.21567	56	65	98	162	156	147	1.14774	7.27813e-10	8.23162e-09
ENSGALG00000015630	EDIL3	DOWN	0.201632	138	132	147	29	34	18	-2.31021	2.5899e-26	1.22666e-24
ENSGALG00000012735	EDN1	DOWN	0.261325	215	277	325	82	58	64	-1.93608	4.36921e-26	2.02576e-24
ENSGALG00000000667	EDN2	DOWN	0.13865	1855	1933	2121	320	219	247	-2.85048	1.82287e-68	7.58364e-66
ENSGALG00000028017	EFCAB2	UP	2.12637	17	17	23	17	35	66	1.08839	7.56953e-05	0.000394307
ENSGALG00000005024	EFCC1	DOWN	0.336594	60	67	83	16	28	24	-1.57092	7.27484e-11	9.11903e-10
ENSGALG00000013698	EFHD2	UP	2.33637	135	138	134	228	317	382	1.22427	5.73958e-13	9.29015e-12
ENSGALG00000002420	EGFL7	UP	3.62842	68	72	75	213	246	298	1.85934	2.91911e-24	1.18559e-22
ENSGALG00000003726	EGFLAM	DOWN	0.437706	3794	4236	4371	1585	1758	1911	-1.19196	1.22195e-15	2.57665e-14
ENSGALG00000010001	EGLN3	UP	3.33419	36	33	43	85	117	161	1.73734	9.71867e-17	2.2564e-15
ENSGALG00000008950	EHD4	DOWN	0.384782	629	716	862	349	297	164	-1.37789	4.38786e-18	1.14285e-16
ENSGALG00000016764	EIF5B	DOWN	0.306801	28850	30912	34628	9195	9007	9712	-1.70463	4.21484e-30	2.58482e-28
ENSGALG00000000616	ELF3	UP	8.98786	5	0	2	11	29	24	3.16798	3.9787e-11	5.17265e-10
ENSGALG00000003371	ELL	UP	2.31266	1162	1150	1338	2686	2864	2596	1.20955	6.74382e-16	1.46002e-14
ENSGALG00000012278	EMCN	UP	4.5981	13	9	14	55	49	57	2.20104	6.59058e-15	1.3023e-13
ENSGALG00000025916	EMILIN3	DOWN	0.396942	14	14	17	9	5	3	-1.333	0.00274218	0.00977319
ENSGALG00000014930	ENC1	DOWN	0.348416	1374	1632	1923	606	585	453	-1.52112	2.90807e-23	1.09716e-21
ENSGALG00000002377	ENO1	UP	2.56773	21235	22345	24579	44313	52069	73536	1.3605	3.81975e-20	1.13949e-18
ENSGALG00000014528	ENO2	UP	2.27229	762	911	909	1724	1902	2049	1.18415	3.99785e-15	8.02333e-14
ENSGALG00000016967	ENOX1	UP	2.41769	24	32	38	79	75	65	1.27363	1.56739e-08	1.46936e-07
ENSGALG00000016428	ENPP2	UP	34.2289	45	36	33	1407	1142	1230	5.09714	2.50224e-146	6.4195e-143
ENSGALG00000002869	ENPP3	DOWN	0.367425	9299	10288	11256	3802	3691	3413	-1.44448	3.01617e-22	1.07382e-20
ENSGALG00000016708	ENPP4	UP	2.21424	111	139	144	229	311	305	1.14681	1.86078e-11	2.53253e-10
ENSGALG00000010645	ENPP6	UP	6.86947	16	25	25	146	158	135	2.7802	2.22232e-35	1.8693e-33
ENSGALG00000009058	ENTPD2	UP	2.53368	136	146	157	277	333	470	1.34124	1.36199e-15	2.85628e-14
ENSGALG00000011527	ENTPD3	UP	6.72594	3	3	4	24	26	17	2.74973	3.31092e-10	3.86978e-09
ENSGALG00000013406	EOGT	DOWN	0.47836	743	800	941	446	352	340	-1.06383	6.85247e-12	9.89494e-11
ENSGALG00000010005	EPAS1	DOWN	0.48403	195	244	309	129	110	107	-1.04683	1.84038e-09	1.96048e-08
ENSGALG00000014770	EPB41L3	UP	2.92339	182	221	255	645	648	554	1.54764	7.85454e-22	2.68678e-20
ENSGALG00000005256	EPHA4	DOWN	0.464864	1284	1466	1611	663	655	633	-1.10512	3.21109e-13	5.30916e-12
ENSGALG00000011680	EPHA5	DOWN	0.337344	17	20	19	7	2	9	-1.56771	0.000134917	0.000666701
ENSGALG00000010303	EPHX1L	UP	2.36369	24	31	37	48	87	76	1.24104	6.99613e-08	5.93668e-07
ENSGALG00000013091	EPS8	UP	6.25286	61	62	70	396	449	321	2.64452	3.01177e-47	4.59012e-45
ENSGALG00000003126	ERBB4	DOWN	0.239881	12	16	12	3	6	0	-2.05961	2.69602e-05	0.000152237
ENSGALG00000003881	ERCC6L	UP	2.02118	35	28	54	68	83	77	1.0152	3.57007e-06	2.36464e-05
ENSGALG00000026038	ERI2	UP	2.57726	17	19	26	41	71	43	1.36584	8.00195e-08	6.74557e-07
ENSGALG00000020575	ERMN	UP	36.2746	0	0	0	4	6	3	5.18089	0.000295644	0.0013609
ENSGALG00000016583	ESCO2	UP	2.07836	70	72	77	147	156	137	1.05544	2.10625e-08	1.94373e-07
ENSGALG00000012973	ESR1	UP	3.38818	1	6	12	12	31	20	1.76051	4.35117e-06	2.83924e-05
ENSGALG00000010365	ESRRB	UP	2.91087	25	40	32	77	96	101	1.54145	2.93492e-12	4.42048e-11
ENSGALG00000027056	ETFBKMT	DOWN	0.484703	43	39	44	13	20	26	-1.04483	0.000101072	0.000512282
ENSGALG00000008992	ETNPPL	DOWN	0.333848	8	7	20	2	5	4	-1.58274	0.0014979	0.00575423
ENSGALG00000002108	EVPL	UP	3.11184	9	7	6	22	26	19	1.63777	1.11158e-05	6.72849e-05
ENSGALG00000027438	EXOSC5	UP	2.54949	246	275	251	478	601	840	1.35021	2.79258e-17	6.84492e-16
ENSGALG00000008000	EXT2	DOWN	0.471944	3436	3782	4403	1856	1900	1512	-1.08331	3.22226e-13	5.32191e-12
ENSGALG00000015622	EYA1	DOWN	0.212215	162	158	217	47	39	23	-2.2364	5.91363e-28	3.09621e-26
ENSGALG00000004508	EYA2	DOWN	0.249253	186	224	221	65	42	44	-2.00432	3.91016e-25	1.70025e-23
ENSGALG00000012802	F13A1	UP	2.52085	31	29	39	81	67	93	1.33391	2.27876e-09	2.38295e-08
ENSGALG00000027899	F8A3	UP	4.54556	7	10	12	24	31	74	2.18446	8.19213e-13	1.30405e-11
ENSGALG00000015767	FABP4	UP	13.7473	184	192	215	2432	2536	2887	3.78108	9.65321e-110	1.48592e-106
ENSGALG00000015764	FABP5	UP	3.94986	42	34	45	146	171	146	1.9818	1.19801e-22	4.38028e-21
ENSGALG00000007770	FADS6	UP	5.95102	1	5	2	5	21	22	2.57314	2.70084e-07	2.11465e-06
ENSGALG00000003137	FAM101A	DOWN	0.113304	97	149	123	18	15	7	-3.14173	3.83389e-36	3.33418e-34
ENSGALG00000005074	FAM102A	UP	2.71993	64	72	97	198	246	166	1.44357	2.839e-15	5.77288e-14
ENSGALG00000028508	FAM110A	UP	5.98405	54	64	52	263	302	426	2.58112	1.85954e-43	2.25384e-41
ENSGALG00000001453	FAM110D	UP	2.78271	22	22	15	46	53	61	1.47649	1.03664e-08	9.95445e-08
ENSGALG00000026200	FAM134B	DOWN	0.314172	144	141	206	47	54	47	-1.67037	1.81345e-17	4.53156e-16
ENSGALG00000006086	FAM13B	DOWN	0.446354	1052	1134	1467	617	603	337	-1.16374	2.76713e-14	5.10138e-13
ENSGALG00000001825	FAM13C	DOWN	0.239297	25	35	41	7	6	10	-2.06313	1.18301e-09	1.29149e-08
ENSGALG00000020329	FAM155B	DOWN	0.486422	41	57	54	30	22	19	-1.03972	4.43503e-05	0.000241231
ENSGALG00000003301	FAM167B	UP	2.0594	22	45	25	53	66	65	1.04223	8.37145e-06	5.18767e-05
ENSGALG00000028459	FAM180A	DOWN	0.297204	925	1055	1053	257	288	328	-1.75047	2.16418e-28	1.18132e-26
ENSGALG00000009033	FAM183A	UP	3.59299	4	12	5	18	19	37	1.84518	5.26876e-07	3.91986e-06
ENSGALG00000003944	FAM189A1	DOWN	0.186521	987	1111	1245	200	175	225	-2.42259	1.29561e-49	2.16775e-47
ENSGALG00000015110	FAM189A2	DOWN	0.365484	210	242	245	77	78	91	-1.45212	7.24741e-16	1.56246e-14
ENSGALG00000000040	FAM195A	UP	2.716	125	113	94	215	250	418	1.44148	9.78056e-17	2.26735e-15
ENSGALG00000011521	FAM198A	UP	20.3882	11	13	14	278	236	238	4.34967	7.50086e-75	3.9814e-72
ENSGALG00000019361	FAM19A2	DOWN	0.147343	36	49	51	8	10	1	-2.76274	9.3759e-17	2.18672e-15
ENSGALG00000014962	FAM26F	UP	3.26824	19	9	13	30	49	52	1.70851	2.02413e-09	2.13897e-08
ENSGALG00000007053	FAM43A	UP	2.77127	552	671	566	1357	1344	2122	1.47055	6.00636e-22	2.07766e-20
ENSGALG00000004820	FAM57A	DOWN	0.481715	1662	1915	1979	872	831	877	-1.05375	2.51922e-12	3.82052e-11
ENSGALG00000013624	FAM65B	DOWN	0.368413	297	289	352	129	119	84	-1.44061	8.32885e-17	1.94842e-15
ENSGALG00000002437	FAM69B	UP	3.14994	230	215	231	570	676	825	1.65532	1.00462e-24	4.17951e-23
ENSGALG00000008951	FAM73A	DOWN	0.478977	169	195	173	84	104	61	-1.06197	6.83387e-09	6.70024e-08
ENSGALG00000016299	FAM83B	DOWN	0.296762	72	99	118	33	35	14	-1.75262	8.60367e-15	1.68494e-13
ENSGALG00000003097	FAM83D	UP	2.27761	67	53	85	89	185	180	1.18752	3.33933e-10	3.90003e-09
ENSGALG00000005087	FAM83G	UP	6.75141	12	19	22	108	119	120	2.75519	3.54725e-31	2.33345e-29
ENSGALG00000000516	FANCA	UP	2.72833	141	111	166	313	342	448	1.44802	8.18364e-18	2.09254e-16
ENSGALG00000002561	FANCE	UP	2.41707	54	62	61	115	130	170	1.27326	6.22575e-11	7.85516e-10
ENSGALG00000011099	FAP	DOWN	0.455206	49213	57454	65369	26406	27772	20994	-1.13541	1.23342e-14	2.3703e-13
ENSGALG00000003076	FASLG	UP	12.581	14	10	8	98	160	138	3.65317	3.88764e-45	5.24933e-43
ENSGALG00000013579	FAT1	DOWN	0.461702	17315	19860	23221	9843	9450	7416	-1.11497	3.86809e-14	6.99666e-13
ENSGALG00000017229	FAT3	DOWN	0.145698	101	130	188	24	20	14	-2.77894	2.52798e-33	1.85301e-31
ENSGALG00000010747	FBLN5	DOWN	0.18169	161	196	237	47	30	26	-2.46045	4.51236e-33	3.23064e-31
ENSGALG00000014686	FBN2	DOWN	0.21268	2691	3083	3262	692	616	538	-2.23324	3.66686e-47	5.48e-45
ENSGALG00000012613	FBP1	UP	3.41466	2	12	11	31	26	26	1.77174	1.97436e-07	1.57549e-06
ENSGALG00000011975	FBXL2	DOWN	0.442133	361	472	501	173	181	214	-1.17745	5.6005e-13	9.08415e-12
ENSGALG00000013720	FBXO15	UP	6.04679	11	4	10	45	55	48	2.59617	2.20596e-17	5.46801e-16
ENSGALG00000019738	FBXO47	DOWN	0.0285686	3	2	8	0	0	0	-5.12942	0.000295644	0.0013609
ENSGALG00000007967	FDXACB1	UP	2.0289	193	177	225	357	439	371	1.0207	4.06907e-10	4.7165e-09
ENSGALG00000016349	FER1L6	UP	33.2689	1	0	1	29	18	29	5.0561	3.77618e-18	9.88549e-17
ENSGALG00000007219	FGF12	DOWN	0.408039	30	31	28	7	15	13	-1.29322	2.9949e-05	0.000167883
ENSGALG00000007806	FGF16	DOWN	0.233716	181	190	227	56	44	34	-2.09717	2.02376e-26	9.67444e-25
ENSGALG00000028376	FGF19	DOWN	0.360112	31	43	36	16	10	12	-1.47348	9.2332e-07	6.66948e-06
ENSGALG00000025748	FGF9	DOWN	0.116656	375	466	475	68	52	27	-3.09966	3.07355e-60	9.09829e-58
ENSGALG00000014501	FGFBP2	UP	5.28982	2	2	0	11	3	8	2.40322	0.0007738	0.00318734
ENSGALG00000013606	FGL1	DOWN	0.460932	1084	1357	1467	576	603	553	-1.11737	2.17558e-13	3.67201e-12
ENSGALG00000008306	FGL2	DOWN	0.363258	87	121	125	46	41	29	-1.46094	4.27324e-12	6.31266e-11
ENSGALG00000016797	FHL2	DOWN	0.135584	99	141	105	15	11	19	-2.88274	6.35996e-32	4.33181e-30
ENSGALG00000002198	FHOD1	UP	2.02991	763	763	650	1117	1434	1775	1.02142	1.47177e-11	2.03916e-10
ENSGALG00000013124	FHOD3	DOWN	0.31671	429	472	648	200	174	93	-1.65877	1.70356e-23	6.52311e-22
ENSGALG00000023904	FIBIN	DOWN	0.207266	11417	14101	13040	2594	2176	2945	-2.27044	6.5033e-50	1.11228e-47
ENSGALG00000003316	FMO3	UP	4.05266	251	297	286	1153	1058	1048	2.01887	1.08456e-36	9.76292e-35
ENSGALG00000011663	FNDC1	UP	2.08522	153	130	205	412	333	226	1.0602	1.83966e-10	2.1986e-09
ENSGALG00000003567	FNDC5	DOWN	0.359408	1324	1448	1413	406	432	623	-1.47631	6.77252e-22	2.32984e-20
ENSGALG00000017234	FOLH1	DOWN	0.384995	1625	1786	1936	688	713	582	-1.37709	1.31069e-19	3.79237e-18
ENSGALG00000009424	FOXP2	DOWN	0.416666	43	58	71	11	34	24	-1.26304	2.68605e-07	2.10494e-06
ENSGALG00000005426	FREM1	UP	3.55851	5	6	10	23	25	25	1.83127	3.62938e-07	2.78084e-06
ENSGALG00000020561	FREM3	DOWN	0.498396	121	150	152	91	54	57	-1.00463	1.65031e-07	1.3328e-06
ENSGALG00000011296	FRMD1	DOWN	0.128512	99	125	143	19	13	13	-2.96003	1.5886e-33	1.17564e-31
ENSGALG00000012577	FRMD3	DOWN	0.403579	253	211	289	97	109	87	-1.30908	1.05154e-13	1.82691e-12
ENSGALG00000014627	FRMD4B	UP	2.56448	35	44	53	96	108	123	1.35867	3.78713e-11	4.95287e-10
ENSGALG00000005418	FRRS1	DOWN	0.477045	846	966	1108	473	508	357	-1.0678	3.86202e-12	5.72718e-11
ENSGALG00000009624	FSIP1	DOWN	0.235449	104	97	135	22	31	23	-2.08651	1.16187e-20	3.63509e-19
ENSGALG00000024328	FSTL3	UP	4.91584	78	64	81	283	400	383	2.29744	3.64179e-37	3.37699e-35
ENSGALG00000023933	G0S2	UP	4.32019	1772	1725	1664	5203	6508	10107	2.1111	1.2554e-43	1.54595e-41
ENSGALG00000008408	GAB3	UP	2.80099	166	188	247	572	600	441	1.48594	5.43703e-20	1.61257e-18
ENSGALG00000014723	GABARAPL1	UP	2.35551	432	530	618	1016	1360	1214	1.23604	6.33148e-16	1.37656e-14
ENSGALG00000014202	GABRA4	DOWN	0.0401	9	11	15	0	0	1	-4.64025	7.18758e-09	7.00686e-08
ENSGALG00000016744	GABRA5	UP	5.65495	1	0	4	8	12	9	2.49951	7.42118e-05	0.000386972
ENSGALG00000002152	GABRP	DOWN	0.0913936	54	80	74	7	6	5	-3.45176	3.77302e-28	2.0166e-26
ENSGALG00000014414	GABRR3	UP	10.0398	0	0	1	8	4	1	3.32766	0.00215611	0.00791156
ENSGALG00000025977	GADD45A	UP	2.33141	1295	1466	1465	2527	3003	4044	1.2212	3.1106e-16	6.96965e-15
ENSGALG00000007047	GAL	UP	2.21851	6	6	14	18	22	16	1.14959	0.00159133	0.00606771
ENSGALG00000009078	GALNT14	DOWN	0.136966	1065	1068	1159	198	113	121	-2.86811	7.90073e-65	2.764e-62
ENSGALG00000005584	GALNT18	DOWN	0.414764	402	365	460	158	152	181	-1.26964	1.79545e-14	3.37098e-13
ENSGALG00000002242	GALNT9	UP	3.17046	7	17	26	50	57	46	1.66469	3.77048e-10	4.37787e-09
ENSGALG00000014442	GAPDH	UP	2.25094	50383	50988	53157	85869	95863	157034	1.17053	1.88978e-15	3.89415e-14
ENSGALG00000028373	GAS2L3	UP	4.22777	40	25	36	107	155	154	2.0799	5.00957e-23	1.85813e-21
ENSGALG00000016820	GAS6	DOWN	0.391523	5765	7003	7387	2328	2480	2806	-1.35283	1.04276e-19	3.04577e-18
ENSGALG00000005909	GATA2	UP	2.30043	171	279	263	507	539	532	1.2019	6.76617e-14	1.19577e-12
ENSGALG00000026152	GBP	UP	2.22336	12	13	5	25	16	24	1.15274	0.00117214	0.0046299
ENSGALG00000012200	GCH1	UP	2.7217	19	49	38	63	105	112	1.44451	2.58526e-11	3.45742e-10
ENSGALG00000012773	GCNT2	UP	3.52296	29	20	25	84	80	89	1.81679	6.75481e-15	1.33304e-13
ENSGALG00000014944	GCNT4	UP	7.05593	13	6	6	58	66	49	2.81884	1.23692e-20	3.86204e-19
ENSGALG00000015141	GDA	DOWN	0.309228	634	775	845	283	223	160	-1.69326	8.37334e-26	3.81334e-24
ENSGALG00000015658	GDAP1	DOWN	0.0335226	3	4	4	0	0	0	-4.89872	0.00111842	0.00444278
ENSGALG00000004309	GDAP1L1	UP	2.53675	22	25	20	55	64	46	1.34298	1.0364e-07	8.61877e-07
ENSGALG00000005842	GDPD2	UP	4.75049	16	19	14	64	75	88	2.24808	7.54884e-19	2.07499e-17
ENSGALG00000017331	GDPD5	UP	3.34824	11	29	23	68	63	73	1.7434	1.0425e-12	1.63915e-11
ENSGALG00000015954	GEM	UP	9.56392	882	909	964	7876	8584	9059	3.2576	1.27071e-92	1.08667e-89
ENSGALG00000013760	GFPT2	UP	3.63261	822	912	1046	3274	3603	2842	1.86101	2.55515e-34	1.97645e-32
ENSGALG00000009173	GFRA1	DOWN	0.451994	256	319	396	151	158	111	-1.14562	1.24346e-11	1.74641e-10
ENSGALG00000001795	GFRA2	UP	2.14679	38	35	32	67	78	74	1.10218	1.04879e-06	7.50537e-06
ENSGALG00000024497	gga-mir-146c	UP	2.5137	5	11	11	22	27	17	1.32981	0.000143489	0.000705381
ENSGALG00000028798	gga-mir-6578	UP	33.6005	0	0	0	6	2	4	5.07041	0.000574356	0.00244837
ENSGALG00000026759	gga-mir-6615	UP	8.72293	0	0	3	16	8	4	3.12481	5.51372e-06	3.52608e-05
ENSGALG00000027776	gga-mir-6627	UP	2.33413	33	29	49	56	79	116	1.22289	2.07011e-08	1.91153e-07
ENSGALG00000028454	gga-mir-6687	UP	33.5313	0	0	0	1	1	10	5.06744	0.000574356	0.00244837
ENSGALG00000028623	gga-mir-6691-2	DOWN	0.429599	85	106	96	40	45	34	-1.21894	9.39427e-09	9.04353e-08
ENSGALG00000028974	gga-mir-6709	DOWN	0.390006	17	16	18	6	8	5	-1.35843	0.000692846	0.00289181
ENSGALG00000006565	GGT1	UP	3.23755	2	4	3	7	16	6	1.6949	0.00261817	0.00937461
ENSGALG00000006501	GGT5	UP	11.0188	2	3	0	17	23	17	3.4619	3.43985e-11	4.52948e-10
ENSGALG00000026246	GIF	DOWN	0.323518	7	19	10	5	5	1	-1.62808	0.00102462	0.00411799
ENSGALG00000017137	GJA3	DOWN	0.0251887	11	22	23	0	1	0	-5.31108	3.82679e-14	6.93008e-13
ENSGALG00000015487	GJA5	UP	4.25111	3	3	2	16	12	6	2.08784	9.51497e-05	0.000485623
ENSGALG00000005331	GJC2	DOWN	0.447896	1681	1573	1896	738	757	731	-1.15876	1.7912e-14	3.37064e-13
ENSGALG00000009845	GJD2	DOWN	0.122134	15	18	12	1	4	0	-3.03346	2.46678e-08	2.24814e-07
ENSGALG00000002729	GK5	DOWN	0.488427	340	288	390	163	154	162	-1.03378	5.40396e-10	6.18462e-09
ENSGALG00000015053	GLDC	DOWN	0.269316	27	16	55	10	11	4	-1.89263	2.02363e-08	1.87287e-07
ENSGALG00000010222	GLIPR1L2	DOWN	0.241008	7	10	10	3	2	1	-2.05285	0.000536118	0.0023013
ENSGALG00000010721	GLIS1	UP	2.57068	86	72	129	234	230	244	1.36215	1.38973e-14	2.65083e-13
ENSGALG00000010180	GLIS3	DOWN	0.313894	678	673	732	212	241	179	-1.67165	4.75941e-25	2.04071e-23
ENSGALG00000027187	GLP2R	UP	2.47077	6	8	5	11	19	16	1.30496	0.00242894	0.00876022
ENSGALG00000002679	GLT1D1	DOWN	0.382306	631	786	841	269	289	273	-1.3872	1.94279e-18	5.1829e-17
ENSGALG00000003678	GLUL	UP	13.5067	47	52	51	716	621	618	3.75561	5.51555e-88	3.85913e-85
ENSGALG00000027534	GM2A	UP	2.16864	1308	1595	1480	2361	2811	4075	1.11679	7.1008e-14	1.25347e-12
ENSGALG00000003163	GNAO1	DOWN	0.37298	423	551	547	187	180	179	-1.42283	3.64146e-18	9.54907e-17
ENSGALG00000006719	GNAZ	DOWN	0.448463	207	263	250	112	99	100	-1.15694	5.02059e-11	6.42944e-10
ENSGALG00000000881	GPATCH3	UP	2.02739	121	100	128	182	226	279	1.01963	5.05767e-09	5.05865e-08
ENSGALG00000017567	GPD1	UP	6.63523	14	8	16	86	80	79	2.73015	3.25995e-25	1.42558e-23
ENSGALG00000012061	GPD1L2	UP	7.26004	20	20	25	175	184	97	2.85998	2.31781e-37	2.20235e-35
ENSGALG00000028839	GPHB5	UP	2.53164	3	7	14	19	16	24	1.34007	0.000252854	0.00118052
ENSGALG00000016718	GPR116	UP	58.0171	0	0	0	8	9	4	5.85841	1.58108e-06	1.10075e-05
ENSGALG00000007045	GPR123	DOWN	0.370354	85	73	116	45	37	15	-1.43302	1.05396e-10	1.29374e-09
ENSGALG00000010843	GPR137B	UP	2.21869	426	462	474	893	1026	1008	1.14971	7.80026e-14	1.36909e-12
ENSGALG00000012401	GPR137C	UP	3.482	123	90	97	377	376	294	1.79992	4.1465e-25	1.78787e-23
ENSGALG00000004058	GPR146	DOWN	0.373203	448	535	506	165	202	171	-1.42197	3.95841e-18	1.0345e-16
ENSGALG00000009374	GPR160	DOWN	0.22157	11	19	23	8	2	1	-2.17416	2.57369e-06	1.73835e-05
ENSGALG00000010381	GPR171	DOWN	0.451739	29	18	29	9	12	12	-1.14644	0.000585951	0.00249476
ENSGALG00000016163	GPR20	UP	33.588	0	0	0	5	1	6	5.06988	0.000574356	0.00244837
ENSGALG00000012171	GPR39	UP	2.03427	357	320	391	604	705	797	1.02451	4.77424e-11	6.13951e-10
ENSGALG00000009439	GPR85	DOWN	0.202884	17	21	30	3	9	1	-2.30128	2.04947e-08	1.89361e-07
ENSGALG00000011796	GPRC5A	UP	7.97537	0	2	6	23	31	10	2.99555	2.46881e-11	3.31899e-10
ENSGALG00000004158	GPT2	DOWN	0.427581	1081	1150	1253	485	508	444	-1.22573	1.33343e-15	2.80404e-14
ENSGALG00000028204	GPX1	UP	2.74963	1431	1800	1648	3149	3919	5996	1.45924	2.12432e-22	7.65799e-21
ENSGALG00000004521	GPX3	UP	4.32179	2289	2699	2662	9554	10448	12012	2.11163	7.48525e-44	9.29197e-42
ENSGALG00000008237	GRAMD3	DOWN	0.453378	1646	1797	1944	783	837	736	-1.14121	4.00341e-14	7.21598e-13
ENSGALG00000005094	GRAP	UP	112.329	0	0	0	14	11	16	6.81159	3.27786e-12	4.91297e-11
ENSGALG00000016439	GRHL1	UP	4.29683	32	31	33	100	177	125	2.10327	4.41877e-23	1.64693e-21
ENSGALG00000004083	GRIA1	UP	5.00631	2	5	5	39	9	11	2.32375	2.2037e-08	2.02637e-07
ENSGALG00000009405	GRIA2	DOWN	0.40262	211	221	268	96	106	69	-1.31251	2.12694e-13	3.59502e-12
ENSGALG00000001879	GRID1	DOWN	0.194009	293	395	432	80	74	54	-2.36581	6.15712e-39	6.36084e-37
ENSGALG00000015835	GRIK1	UP	3.03119	4	2	4	12	12	6	1.59989	0.0023957	0.00865251
ENSGALG00000026241	GRIN3B	UP	2.42397	72	76	93	160	192	213	1.27737	2.5586e-12	3.87321e-11
ENSGALG00000009403	GRK5	DOWN	0.436046	106	111	166	54	68	38	-1.19745	1.66731e-09	1.78228e-08
ENSGALG00000006576	GRM3	DOWN	0.162209	82	97	98	20	14	9	-2.62408	9.38769e-25	3.93746e-23
ENSGALG00000016325	GSTA3	UP	4.97364	5	3	3	34	5	15	2.3143	1.88422e-07	1.50904e-06
ENSGALG00000016324	GSTA4	UP	6.63559	4	11	17	49	63	95	2.73023	4.20702e-23	1.57564e-21
ENSGALG00000026747	GTF2A1L	UP	9.11224	1	0	4	12	27	8	3.18781	8.9598e-09	8.64691e-08
ENSGALG00000004897	GTSE1	UP	2.08804	66	61	110	119	167	191	1.06215	9.38585e-09	9.04107e-08
ENSGALG00000017173	GUCY1A2	UP	12.5806	4	3	3	64	46	15	3.65313	1.49219e-21	5.0042e-20
ENSGALG00000016556	GVIN1	UP	8.2399	17	14	21	166	145	103	3.04263	1.23728e-38	1.2448e-36
ENSGALG00000016555	HADHB	UP	2.16431	2183	2205	2386	4157	5095	4970	1.1139	6.13995e-14	1.09137e-12
ENSGALG00000008845	HAO1	UP	3.11232	8	3	7	13	21	21	1.63799	5.17205e-05	0.000277205
ENSGALG00000015627	HAPLN1	DOWN	0.298147	274	416	451	121	89	115	-1.7459	4.50478e-24	1.79643e-22
ENSGALG00000015091	HAUS6	UP	2.72251	396	368	472	1028	1230	990	1.44494	8.90456e-21	2.80877e-19
ENSGALG00000009778	HCLS1	UP	3.18092	7	16	7	34	40	19	1.66944	2.03081e-07	1.61802e-06
ENSGALG00000001342	HCN2	UP	2.87419	9	20	18	39	40	52	1.52316	4.13499e-08	3.63922e-07
ENSGALG00000023436	HDC	UP	3.25098	2	1	6	12	6	11	1.70088	0.00175978	0.00663442
ENSGALG00000012346	HECW1	DOWN	0.320088	333	362	384	135	132	65	-1.64346	1.3354e-21	4.50786e-20
ENSGALG00000006138	HELZ2	DOWN	0.381828	1525	1648	1927	694	734	441	-1.38901	7.44885e-20	2.18817e-18
ENSGALG00000023061	HEMGN	UP	5.92957	0	0	3	2	3	14	2.56793	0.00114779	0.00454888
ENSGALG00000027364	HEY1	UP	12.3097	97	72	98	962	1054	1171	3.62172	2.28229e-92	1.84901e-89
ENSGALG00000021593	HEYL	UP	3.82493	18	13	9	33	57	60	1.93543	8.86785e-12	1.26158e-10
ENSGALG00000014966	HGD	UP	11.7029	2	3	2	30	33	20	3.54879	3.07189e-15	6.22999e-14
ENSGALG00000029169	HHEX	UP	2.51073	187	207	200	399	462	588	1.32811	3.41179e-16	7.6223e-15
ENSGALG00000009948	HHIP	DOWN	0.185667	21	20	22	5	4	2	-2.42921	1.43165e-08	1.35281e-07
ENSGALG00000026718	HIC1	UP	3.8308	1677	1456	1575	4675	5730	7195	1.93764	2.42822e-37	2.2931e-35
ENSGALG00000011783	HIST1H111R	UP	2.65113	130	144	152	285	426	386	1.40661	6.44955e-17	1.52735e-15
ENSGALG00000028417	HIST1H2A3	UP	2.16461	27	30	36	51	48	96	1.11411	1.67469e-06	1.16134e-05
ENSGALG00000026738	HIST1H2A4	UP	2.21912	100	179	125	218	300	354	1.14998	1.40999e-11	1.96061e-10
ENSGALG00000027064	HIST1H3H	UP	2.80947	39	43	38	47	69	214	1.4903	1.31903e-12	2.0509e-11
ENSGALG00000015363	HJURP	UP	2.16362	37	40	49	73	110	81	1.11345	1.61878e-07	1.31147e-06
ENSGALG00000021039	HKDC1	UP	3.45376	12	12	20	31	63	54	1.78817	1.046e-10	1.28603e-09
ENSGALG00000005897	HMCES	UP	3.09385	330	310	346	756	912	1301	1.6294	1.88428e-25	8.43161e-24
ENSGALG00000005141	HMCN1	DOWN	0.231939	240	295	379	70	106	27	-2.10818	8.4841e-31	5.48721e-29
ENSGALG00000012550	HMOX1	UP	3.46844	671	630	773	1857	2376	2746	1.79429	8.66092e-32	5.84726e-30
ENSGALG00000014813	HOMER1	DOWN	0.39377	214	172	228	84	66	83	-1.34457	1.8026e-13	3.0721e-12
ENSGALG00000006008	HOMER2	UP	6.95013	6	3	8	41	23	52	2.79704	4.05587e-16	9.02196e-15
ENSGALG00000011404	HOPX	UP	2.8218	286	249	251	524	790	857	1.49661	6.39701e-21	2.05572e-19
ENSGALG00000023130	HOXA11	DOWN	0.322895	89	57	65	22	30	14	-1.63087	1.43227e-11	1.98754e-10
ENSGALG00000011053	HOXA2	UP	2.11584	119	157	165	268	348	285	1.08123	1.38864e-10	1.68045e-09
ENSGALG00000019640	HOXA9	UP	2.1574	13	14	14	23	24	39	1.10929	0.000318561	0.00145163
ENSGALG00000026100	HOXC11	UP	16.0039	0	1	0	5	4	12	4.00035	1.73445e-05	0.000101284
ENSGALG00000026393	HOXC12	UP	24.8763	3	0	0	25	31	25	4.6367	3.38657e-18	8.91103e-17
ENSGALG00000028128	HOXD8	UP	2.07706	475	531	547	828	1094	1211	1.05454	5.48788e-12	7.99953e-11
ENSGALG00000022586	HPX	UP	17.3976	8	11	7	115	147	183	4.12082	7.8989e-55	1.76214e-52
ENSGALG00000005170	HRH3	UP	3.3629	6	5	1	10	20	10	1.7497	0.000304907	0.00139977
ENSGALG00000026594	HS3ST5	DOWN	0.312094	24	18	32	8	5	9	-1.67995	3.98569e-06	2.62075e-05
ENSGALG00000005413	HS3ST6	UP	36.3569	0	0	0	9	3	1	5.18416	0.000295644	0.0013609
ENSGALG00000028858	HSD11B1a	UP	3.29301	42	57	38	141	133	164	1.71941	8.9802e-18	2.28483e-16
ENSGALG00000002215	HSD11B2	UP	27.7638	1	1	0	0	34	30	4.79513	3.70141e-15	7.45756e-14
ENSGALG00000003224	HSF4	UP	3.66501	2	2	9	8	25	14	1.87382	1.95492e-05	0.000113043
ENSGALG00000009248	HSPA12A	DOWN	0.317944	2570	3180	3409	1075	1023	691	-1.65316	1.11292e-27	5.61679e-26
ENSGALG00000016992	HTR2A	UP	2.37918	106	98	116	241	267	228	1.25047	8.84222e-13	1.39885e-11
ENSGALG00000005853	HTR2C	UP	2.55525	26	31	30	76	73	66	1.35346	3.86915e-09	3.92344e-08
ENSGALG00000001383	HTR4	UP	7.17176	10	11	12	71	92	68	2.84233	1.64621e-25	7.39747e-24
ENSGALG00000016013	HTR7L	DOWN	0.3173	149	158	175	35	63	50	-1.65608	3.01131e-17	7.35763e-16
ENSGALG00000009546	HTRA1	UP	4.82018	2450	2327	2588	10344	11981	12109	2.26909	7.80691e-50	1.32057e-47
ENSGALG00000015575	HTRA3	UP	6.26632	294	319	355	1854	1928	2074	2.64762	1.91466e-62	6.01478e-60
ENSGALG00000000785	HYAL1	UP	2.23095	449	482	448	881	915	1194	1.15766	5.17579e-14	9.28565e-13
ENSGALG00000029000	HYAL3	UP	2.58893	23	24	11	32	50	65	1.37235	2.67413e-07	2.09801e-06
ENSGALG00000004813	IARS	DOWN	0.462734	5586	6076	6751	2573	2914	2740	-1.11175	6.14775e-14	1.09149e-12
ENSGALG00000006210	ID1	UP	3.13954	28	30	39	45	99	153	1.65055	3.60143e-14	6.55281e-13
ENSGALG00000004239	IFITM5	UP	2.10894	45	44	36	64	80	113	1.07652	5.91059e-07	4.37623e-06
ENSGALG00000015942	IFNAR1	UP	2.01897	622	622	754	1335	1413	1135	1.01362	2.2795e-11	3.07792e-10
ENSGALG00000007371	IGDCC3	DOWN	0.402167	356	435	449	164	140	176	-1.31413	2.46556e-15	5.03348e-14
ENSGALG00000006555	IGF2	DOWN	0.409243	508	595	683	254	219	228	-1.28897	9.65595e-16	2.06436e-14
ENSGALG00000011469	IGFBP2	DOWN	0.259419	152	184	197	45	50	38	-1.94664	9.44531e-23	3.46997e-21
ENSGALG00000011468	IGFBP5	UP	11.2004	9	8	6	80	90	83	3.48548	3.97878e-33	2.87537e-31
ENSGALG00000026284	IKBIP	DOWN	0.46109	1354	1397	1471	562	624	701	-1.11688	1.88347e-13	3.20003e-12
ENSGALG00000013356	IKBKE	DOWN	0.462727	201	179	194	86	66	105	-1.11177	8.70197e-10	9.74177e-09
ENSGALG00000000892	IL10	DOWN	0.227854	17	9	7	5	1	1	-2.13382	9.0663e-05	0.000464727
ENSGALG00000011222	IL12RB2	UP	3.92143	4	3	11	24	22	23	1.97138	1.52482e-07	1.24044e-06
ENSGALG00000006032	IL13RA1	UP	5.11749	194	167	248	908	1190	909	2.35544	3.54882e-47	5.35558e-45
ENSGALG00000020316	IL13RA2	UP	6.94793	113	78	134	524	759	910	2.79658	3.51005e-59	9.47899e-57
ENSGALG00000009870	IL15	UP	51.6185	7	5	7	315	310	340	5.68982	4.10567e-104	4.86143e-101
ENSGALG00000008554	IL17REL	DOWN	0.411164	13	9	24	4	10	4	-1.28221	0.00200426	0.00742517
ENSGALG00000007874	IL18	DOWN	0.364831	437	549	562	213	222	107	-1.4547	7.15508e-19	1.97735e-17
ENSGALG00000000534	IL1B	UP	2.3675	24	13	16	42	48	32	1.24336	5.70759e-06	3.64098e-05
ENSGALG00000008888	IL1RAPL2	DOWN	0.211892	36	45	63	12	7	10	-2.2386	1.16443e-13	2.0162e-12
ENSGALG00000006318	IL21R	UP	12.7024	2	1	3	21	33	24	3.66703	6.06576e-15	1.20633e-13
ENSGALG00000004221	IL22RA1	DOWN	0.416221	236	226	261	87	94	110	-1.26458	8.33142e-13	1.32485e-11
ENSGALG00000011212	IL23R	UP	2.09109	34	32	52	72	84	82	1.06426	1.01331e-06	7.26837e-06
ENSGALG00000012472	IL2RB	UP	8.33103	2	2	0	7	24	4	3.05849	9.89514e-07	7.11092e-06
ENSGALG00000000081	IL4I1	UP	8.86636	0	0	2	7	5	8	3.14834	0.000175597	0.000848123
ENSGALG00000011668	IL8L1	UP	23.3644	3	5	5	71	136	96	4.54624	1.10764e-47	1.72221e-45
ENSGALG00000026098	IL8L2	UP	6.60503	97	104	111	426	792	794	2.72357	8.97078e-56	2.09223e-53
ENSGALG00000015458	ILDR2	UP	2.38376	20	22	19	50	52	39	1.25324	1.82767e-06	1.25876e-05
ENSGALG00000017394	INSIG1	DOWN	0.494783	1907	1944	2353	977	939	1039	-1.01513	1.29887e-11	1.81595e-10
ENSGALG00000013625	IPCEF1	UP	6.94498	1	1	5	19	18	12	2.79597	8.45248e-09	8.16242e-08
ENSGALG00000009580	IQCJ	DOWN	0.100383	4	16	4	0	0	2	-3.31641	1.825e-05	0.000106129
ENSGALG00000014978	IQGAP2	UP	2.31828	334	433	427	948	992	723	1.21305	4.43398e-15	8.85244e-14
ENSGALG00000006785	IRF1	UP	3.39448	79	64	78	202	250	277	1.76319	4.19543e-22	1.47108e-20
ENSGALG00000010996	IRF2BP2	UP	2.30271	915	911	940	1467	1715	3033	1.20334	1.33732e-15	2.80838e-14
ENSGALG00000012830	IRF4	UP	3.11906	9	4	3	21	11	17	1.64111	0.000116447	0.000581782
ENSGALG00000001405	IRF6	UP	5.80647	67	54	55	266	326	405	2.53766	2.75761e-42	3.16775e-40
ENSGALG00000013194	IRX1	UP	10.7512	0	0	1	0	8	6	3.42643	0.00118371	0.00466125
ENSGALG00000013193	IRX2	DOWN	0.16861	642	895	839	155	103	126	-2.56824	5.87813e-52	1.06449e-49
ENSGALG00000009042	ISM1	DOWN	0.280364	498	707	735	175	165	182	-1.83462	5.23888e-29	2.95392e-27
ENSGALG00000004049	ITFG1	DOWN	0.486922	1709	1831	1962	843	846	898	-1.03824	5.16507e-12	7.572e-11
ENSGALG00000008978	ITGA4	DOWN	0.477721	3789	4294	4799	2229	2299	1375	-1.06576	7.0978e-13	1.13454e-11
ENSGALG00000009362	ITGA6	DOWN	0.362579	3698	3891	4737	1441	1760	1099	-1.46363	1.79993e-22	6.53451e-21
ENSGALG00000008747	ITGA8	DOWN	0.42065	6354	7787	8372	3087	3182	2836	-1.24931	3.85482e-17	9.27144e-16
ENSGALG00000012238	ITGA9	DOWN	0.362846	727	857	965	334	360	193	-1.46257	1.15284e-20	3.61419e-19
ENSGALG00000002655	ITGAV	DOWN	0.415177	12432	14190	17208	7430	6656	3236	-1.2682	1.06585e-17	2.69846e-16
ENSGALG00000010875	ITGB8	DOWN	0.462008	103	97	139	62	53	35	-1.11401	4.05005e-08	3.5665e-07
ENSGALG00000016867	ITGBL1	DOWN	0.290789	37	94	93	27	13	22	-1.78195	3.8963e-13	6.394e-12
ENSGALG00000001697	ITIH3	UP	7.5583	1	1	0	9	5	3	2.91806	0.00094289	0.00381744
ENSGALG00000009068	ITPKB	UP	2.06286	367	449	428	786	796	899	1.04465	1.35645e-11	1.88958e-10
ENSGALG00000008294	ITPR1	DOWN	0.368752	5047	5895	6334	2150	2163	1813	-1.43928	5.9941e-22	2.07766e-20
ENSGALG00000006424	JADE2	UP	2.17226	296	307	326	609	731	614	1.1192	9.81279e-13	1.54604e-11
ENSGALG00000001472	JAM3	DOWN	0.366578	4836	4669	5556	1799	1744	1779	-1.44781	3.94301e-22	1.3889e-20
ENSGALG00000012702	JARID2	UP	2.1526	491	523	614	1289	1296	776	1.10608	4.34243e-13	7.09587e-12
ENSGALG00000011126	JAZF1	DOWN	0.433101	598	662	788	265	263	326	-1.20722	2.25333e-14	4.19921e-13
ENSGALG00000015653	JPH1	DOWN	0.188033	70	66	92	14	16	11	-2.41094	3.45596e-20	1.04105e-18
ENSGALG00000010870	JUN	UP	2.58957	2159	2444	2296	4173	5771	7492	1.37271	3.42088e-20	1.0325e-18
ENSGALG00000006337	K123	UP	12.5701	61	41	59	562	778	628	3.65193	9.22139e-85	6.17152e-82
ENSGALG00000007837	KAZALD1	UP	3.34809	17	22	36	79	75	88	1.74334	4.51177e-14	8.11329e-13
ENSGALG00000028658	KBTBD3	DOWN	0.387127	48	47	64	24	23	12	-1.36912	1.52628e-07	1.24044e-06
ENSGALG00000017279	KCNA5	DOWN	0.0957854	29	30	31	3	2	3	-3.38405	1.52956e-15	3.19464e-14
ENSGALG00000010269	KCNAB1	DOWN	0.284856	23	15	21	4	7	5	-1.81169	6.30463e-06	3.98879e-05
ENSGALG00000022800	KCNB2	DOWN	0.465126	60	65	102	37	44	20	-1.10431	9.33751e-07	6.73851e-06
ENSGALG00000000400	KCNC4	UP	9.76135	3	5	3	32	27	48	3.28708	3.30499e-17	8.03692e-16
ENSGALG00000009066	KCND2	DOWN	0.188468	16	27	19	3	3	5	-2.40761	2.2037e-08	2.02637e-07
ENSGALG00000016009	KCNE2	UP	21.0907	1	0	1	23	15	10	4.39853	1.34574e-11	1.87635e-10
ENSGALG00000022696	KCNE3	UP	9.71901	1	0	1	6	12	4	3.28081	5.6739e-05	0.000301643
ENSGALG00000021057	KCNE4	UP	2.47606	365	322	372	925	871	734	1.30804	4.29896e-17	1.03236e-15
ENSGALG00000012652	KCNG2	DOWN	0.383649	35	22	35	3	16	15	-1.38214	8.09883e-06	5.04105e-05
ENSGALG00000003354	KCNH4	UP	3.27888	6	5	2	19	11	12	1.7132	0.000197944	0.000946553
ENSGALG00000004721	KCNJ12	DOWN	0.299302	158	164	169	46	59	37	-1.74033	1.33009e-18	3.59827e-17
ENSGALG00000016055	KCNJ15	UP	12.2519	0	1	0	3	10	3	3.61494	0.000355195	0.00160291
ENSGALG00000004376	KCNJ2	DOWN	0.47154	27	23	34	13	10	15	-1.08455	0.000719858	0.00299238
ENSGALG00000012537	KCNJ3	DOWN	0.175127	13	24	18	3	4	2	-2.51353	5.44243e-08	4.70913e-07
ENSGALG00000004149	KCNK15	DOWN	0.236252	226	284	297	48	64	72	-2.0816	3.63891e-29	2.09007e-27
ENSGALG00000025971	KCNK3	UP	10.001	3	3	1	22	17	32	3.32207	8.81978e-13	1.39674e-11
ENSGALG00000012021	KCNK4	UP	8.87449	4	3	0	20	13	30	3.14966	3.9787e-11	5.17265e-10
ENSGALG00000004980	KCNMA1	DOWN	0.297342	502	491	661	166	178	128	-1.74981	4.75314e-26	2.19715e-24
ENSGALG00000002118	KCNMB1	DOWN	0.274049	845	1023	1044	225	208	338	-1.86749	1.40593e-31	9.40931e-30
ENSGALG00000016246	KCNQ3	DOWN	0.334338	132	172	216	68	68	30	-1.58062	2.4635e-16	5.55207e-15
ENSGALG00000015932	KCNQ5	DOWN	0.463913	141	154	196	69	74	76	-1.10807	3.10315e-09	3.18658e-08
ENSGALG00000017690	KCNS2	UP	8.84807	1	1	0	6	9	5	3.14536	0.000175597	0.000848123
ENSGALG00000001645	KCNT1	DOWN	0.22705	8	21	18	4	5	1	-2.13892	5.1594e-06	3.31879e-05
ENSGALG00000005138	KCTD10	DOWN	0.494488	4293	4770	5124	2354	2306	2095	-1.01599	7.02003e-12	1.01179e-10
ENSGALG00000013907	KDR	UP	3.49344	8	1	7	14	27	14	1.80465	1.32276e-05	7.90421e-05
ENSGALG00000011270	KERA	DOWN	0.379676	24	27	37	7	12	13	-1.39716	1.21037e-05	7.27785e-05
ENSGALG00000016276	KHDRBS2	DOWN	0.261704	63	45	67	13	15	16	-1.93399	6.34936e-13	1.02341e-11
ENSGALG00000026795	KIAA0040	UP	2.26383	389	375	415	811	838	935	1.17876	2.68891e-14	4.9748e-13
ENSGALG00000016988	KIAA0226L	UP	2.2231	24	15	45	72	59	48	1.15258	9.32091e-07	6.72968e-06
ENSGALG00000025938	KIAA0513	UP	4.99293	37	64	43	193	228	278	2.31989	3.16449e-33	2.30858e-31
ENSGALG00000007766	KIAA1217	DOWN	0.375734	1229	1435	1656	551	508	498	-1.41222	2.96052e-20	8.98841e-19
ENSGALG00000006606	KIAA1324L	DOWN	0.392751	49	30	51	22	20	7	-1.34831	9.58317e-07	6.90284e-06
ENSGALG00000026794	KIAA1456	DOWN	0.238187	226	270	313	41	68	77	-2.06983	4.74226e-29	2.68373e-27
ENSGALG00000005512	KIAA1671	DOWN	0.496849	1763	1884	2041	818	846	1070	-1.00912	1.83584e-11	2.50524e-10
ENSGALG00000023590	KIAA1755	UP	3.24129	156	168	164	457	441	636	1.69657	1.15844e-24	4.76786e-23
ENSGALG00000000878	KIF18B	UP	2.92205	65	68	92	174	167	294	1.54698	2.66151e-17	6.54451e-16
ENSGALG00000007098	KIF21A	UP	2.11422	49	31	48	87	110	65	1.08012	4.06901e-07	3.08695e-06
ENSGALG00000005806	KIF24	DOWN	0.489856	41	54	60	23	30	20	-1.02957	3.42518e-05	0.000189908
ENSGALG00000011299	KIF25	DOWN	0.435109	269	356	327	110	121	170	-1.20055	1.43719e-12	2.22115e-11
ENSGALG00000010664	KIF26B	UP	2.64096	109	93	144	389	350	133	1.40106	3.75586e-16	8.3667e-15
ENSGALG00000010120	KIF2C	UP	2.31804	108	121	170	222	337	334	1.21291	9.20664e-13	1.45352e-11
ENSGALG00000016440	KLF11	UP	2.69004	678	694	712	1658	1825	1954	1.42763	5.85999e-21	1.89502e-19
ENSGALG00000027374	KLF9	UP	2.17695	30	26	39	61	77	62	1.12231	1.07086e-06	7.65264e-06
ENSGALG00000006776	KLHDC8B	DOWN	0.301876	307	278	282	78	68	108	-1.72797	3.26603e-22	1.15572e-20
ENSGALG00000015186	KLHL14	DOWN	0.161174	11	20	16	4	2	1	-2.63331	2.13338e-07	1.69274e-06
ENSGALG00000002199	KLHL17	UP	3.62213	98	123	155	413	430	466	1.85684	6.90288e-28	3.58973e-26
ENSGALG00000006226	KLHL3	UP	2.07499	22	33	49	57	83	68	1.0531	2.45215e-06	1.66135e-05
ENSGALG00000023855	KRT14	DOWN	0.499999	47	52	42	29	25	14	-1	0.000117376	0.000586234
ENSGALG00000005685	KSR1	UP	2.78083	240	296	368	861	805	739	1.47552	8.53708e-21	2.70394e-19
ENSGALG00000001345	L3MBTL4	DOWN	0.49818	298	320	430	182	209	109	-1.00526	1.39449e-09	1.50952e-08
ENSGALG00000014014	LAMA2	DOWN	0.36852	104	121	118	39	43	40	-1.44019	3.97415e-12	5.88779e-11
ENSGALG00000015001	LAMA4	UP	11.8131	14	19	15	217	165	167	3.56232	9.9545e-53	1.93962e-50
ENSGALG00000001305	LAT2	UP	9.04938	5	2	4	36	32	31	3.17782	6.569e-16	1.4257e-14
ENSGALG00000017130	LATS2	DOWN	0.45995	3054	3424	3958	1531	1757	1331	-1.12045	5.54836e-14	9.92171e-13
ENSGALG00000009052	LBH	DOWN	0.284691	49645	53361	55670	14815	12791	15978	-1.81253	1.21633e-33	9.08885e-32
ENSGALG00000024011	LCN8	UP	372.314	14	18	15	5121	4372	7565	8.54038	4.69717e-303	7.23035e-299
ENSGALG00000014485	LDB2	DOWN	0.4152	753	743	852	299	321	322	-1.26812	5.09646e-16	1.12554e-14
ENSGALG00000001977	LDB3	DOWN	0.314558	51	60	47	12	21	15	-1.6686	5.03459e-10	5.78187e-09
ENSGALG00000020647	LDLRAD1	UP	2.58278	30	26	27	68	75	65	1.36893	5.97503e-09	5.91851e-08
ENSGALG00000010529	LEF1	UP	2.08497	18	18	27	41	52	34	1.06002	5.07041e-05	0.000272612
ENSGALG00000011058	LEPR	UP	5.04962	2	11	21	60	72	34	2.33618	8.2951e-17	1.94348e-15
ENSGALG00000007303	LEPREL1	UP	5.54844	101	72	99	333	505	635	2.47208	4.50052e-45	6.02404e-43
ENSGALG00000010163	LGR5	UP	2.51746	5	5	10	21	15	13	1.33197	0.000692846	0.00289181
ENSGALG00000008028	LIF	UP	2.40291	185	152	141	247	485	397	1.26479	3.4529e-14	6.29001e-13
ENSGALG00000014258	LIMCH1	DOWN	0.312249	1099	1339	1419	399	369	390	-1.67923	2.69124e-27	1.34023e-25
ENSGALG00000000529	LIMD2	UP	2.18889	129	102	138	220	247	316	1.1302	5.23861e-11	6.68085e-10
ENSGALG00000001995	LIMS2	DOWN	0.487335	5602	6031	6807	3260	3116	2249	-1.03701	2.36459e-12	3.59666e-11
ENSGALG00000000806	LINGO3	UP	10.5134	1	1	1	9	15	10	3.39416	3.64928e-07	2.79331e-06
ENSGALG00000006378	LIPA	DOWN	0.382543	2424	2756	2966	977	932	1095	-1.38631	3.50526e-20	1.05178e-18
ENSGALG00000002496	LL	UP	10.7581	1	0	0	3	3	8	3.42735	0.00118371	0.00466125
ENSGALG00000028582	LMO2	UP	2.87676	27	17	31	66	87	56	1.52444	1.21104e-10	1.47832e-09
ENSGALG00000016920	LMO7	DOWN	0.318058	10962	11791	13894	3943	3923	3330	-1.65264	2.4511e-28	1.33321e-26
ENSGALG00000028721	LMOD1	DOWN	0.410485	5722	6846	6669	2231	2338	3080	-1.2846	5.67144e-18	1.46477e-16
ENSGALG00000008805	LMOD2	DOWN	0.285482	35	35	47	6	15	11	-1.80853	2.0348e-09	2.14502e-08
ENSGALG00000013940	LNX1	UP	5.30903	4	7	7	25	44	25	2.40845	1.00191e-11	1.42011e-10
ENSGALG00000013725	LONRF1	DOWN	0.422062	973	1051	1231	466	447	407	-1.24447	6.23985e-16	1.36048e-14
ENSGALG00000013417	LPAR2	UP	2.01029	435	439	408	759	743	1004	1.00741	6.7331e-11	8.47003e-10
ENSGALG00000014455	LPAR5	UP	37.1563	0	2	1	37	43	41	5.21553	1.28491e-26	6.21971e-25
ENSGALG00000007337	LPP	DOWN	0.352569	447	462	666	246	180	101	-1.50402	5.49492e-20	1.6266e-18
ENSGALG00000005470	LPPR5	DOWN	0.475696	37	40	52	16	20	23	-1.07189	6.73111e-05	0.000353624
ENSGALG00000020482	LPXN	UP	2.25249	14	19	8	29	38	23	1.17152	0.000179128	0.000863819
ENSGALG00000009276	LRAT	UP	3.16866	18	19	25	44	64	83	1.66387	1.74116e-11	2.38026e-10
ENSGALG00000010061	LRBA	DOWN	0.406874	770	897	1097	362	394	323	-1.29735	6.67669e-17	1.57871e-15
ENSGALG00000010692	LRP8	DOWN	0.326609	935	1062	1118	360	275	343	-1.61436	4.89932e-25	2.09487e-23
ENSGALG00000007104	LRRC15	UP	2.31731	2780	2729	2866	5127	5836	7921	1.21245	3.11619e-16	6.97203e-15
ENSGALG00000008298	LRRC17	UP	9.14445	24	22	22	170	196	240	3.1929	3.1252e-48	5.0638e-46
ENSGALG00000013634	LRRC2	DOWN	0.212439	32	29	23	8	2	7	-2.23488	2.6128e-09	2.71932e-08
ENSGALG00000003443	LRRC52	UP	3.15741	29	27	26	67	74	111	1.65874	5.30681e-13	8.62595e-12
ENSGALG00000002631	LRRC75A	UP	5.27059	59	64	59	295	286	349	2.39797	3.25785e-38	3.19414e-36
ENSGALG00000006167	LRRC8B	DOWN	0.49218	694	709	734	370	359	286	-1.02274	5.52236e-11	7.01946e-10
ENSGALG00000026214	LRTM2	UP	4.13508	1	0	6	13	9	7	2.04792	0.000133826	0.000661735
ENSGALG00000008615	LTK	UP	2.72784	14	19	27	55	58	45	1.44776	1.65869e-08	1.55022e-07
ENSGALG00000002318	LVRN	UP	32.6422	5	8	5	203	190	185	5.02867	1.0083e-74	5.17357e-72
ENSGALG00000016152	LY6E	DOWN	0.314633	235	228	247	69	71	76	-1.66826	7.3411e-20	2.16064e-18
ENSGALG00000018967	LYN	DOWN	0.463416	724	835	931	376	375	359	-1.10962	8.5714e-13	1.3602e-11
ENSGALG00000012470	LYPD6	DOWN	0.156025	17	38	20	6	3	2	-2.68015	2.49258e-10	2.94913e-09
ENSGALG00000028759	LYPD6B	DOWN	0.323932	41	58	62	16	18	16	-1.62624	8.79304e-10	9.8223e-09
ENSGALG00000001727	LZTS1	DOWN	0.406617	1221	1338	1427	480	521	566	-1.29826	2.08716e-17	5.18187e-16
ENSGALG00000015006	MAB21L3	UP	2.72752	22	23	21	53	82	40	1.44759	7.6132e-09	7.40303e-08
ENSGALG00000027871	MAD2L1BP	UP	2.1729	136	101	122	214	254	291	1.11962	9.69682e-11	1.19411e-09
ENSGALG00000028341	MADCAM1	UP	3.64733	4	7	4	11	32	11	1.86684	1.33673e-05	7.98151e-05
ENSGALG00000000871	MADPRT	UP	11.5291	2	4	4	42	44	29	3.52721	3.06598e-20	9.27203e-19
ENSGALG00000003670	MAFB	UP	2.03205	265	323	343	584	635	605	1.02293	7.14599e-11	8.96481e-10
ENSGALG00000015115	MAMDC2	DOWN	0.344744	1590	1373	1822	474	563	558	-1.5364	1.14193e-23	4.43882e-22
ENSGALG00000008995	MAMDC4	UP	5.40025	0	3	4	17	10	11	2.43303	5.73774e-06	3.65718e-05
ENSGALG00000009809	MAML3	UP	2.7249	68	115	102	241	282	226	1.4462	2.80525e-16	6.30383e-15
ENSGALG00000002789	MAP2	DOWN	0.382889	94	141	118	51	36	43	-1.385	1.55893e-11	2.14639e-10
ENSGALG00000007356	MAP3K8	UP	6.15215	30	30	27	169	205	146	2.62109	2.66322e-35	2.22799e-33
ENSGALG00000011109	MAPK10	UP	3.22793	19	23	23	54	79	71	1.69061	3.81289e-12	5.66523e-11
ENSGALG00000008692	MAPKBP1	DOWN	0.490799	1088	1270	1549	746	698	385	-1.02679	1.43323e-11	1.98754e-10
ENSGALG00000021616	MARCKSL1	UP	2.27405	542	585	520	736	1163	1776	1.18526	8.65698e-15	1.69323e-13
ENSGALG00000012541	MB	UP	2.7257	8	12	19	32	41	30	1.44662	1.6588e-06	1.15173e-05
ENSGALG00000015925	MB21D1	UP	2.22165	59	62	83	137	164	136	1.15163	1.31722e-09	1.42688e-08
ENSGALG00000002507	MBL2	UP	4.22263	10	5	11	40	38	29	2.07814	8.37834e-11	1.04006e-09
ENSGALG00000015526	MCMDC2	DOWN	0.401919	107	119	139	51	53	37	-1.31502	8.3083e-11	1.0322e-09
ENSGALG00000014668	MCTP1	DOWN	0.217504	9	5	16	1	2	3	-2.20089	0.000213229	0.00101085
ENSGALG00000003379	MDFI	UP	2.37135	743	731	730	1382	1740	1971	1.24571	1.96911e-16	4.47718e-15
ENSGALG00000009437	MECOM	UP	2.27939	361	394	447	795	1013	840	1.18865	1.52239e-14	2.87535e-13
ENSGALG00000001040	MEGF6	DOWN	0.387232	28	29	29	9	14	9	-1.36873	2.63434e-05	0.000149192
ENSGALG00000001191	MEOX1	UP	2.78333	9	7	6	14	20	26	1.47681	0.000107884	0.000543585
ENSGALG00000016715	MEP1A	UP	5.23791	3	2	1	7	19	6	2.38899	5.22791e-05	0.000279907
ENSGALG00000015169	MEP1B	UP	3.56224	4	4	1	7	10	15	1.83279	0.000784413	0.00322847
ENSGALG00000027471	MFAP5	DOWN	0.337011	9287	10244	11595	3256	3524	3330	-1.56913	8.57068e-26	3.89169e-24
ENSGALG00000016498	MFSD2B	UP	41.6944	0	0	0	4	5	6	5.38178	7.88758e-05	0.000410042
ENSGALG00000000695	MFSD4A	DOWN	0.170994	286	350	350	64	53	45	-2.54798	5.24729e-42	5.93908e-40
ENSGALG00000012146	MGAT3	UP	4.30038	97	128	162	593	555	443	2.10446	1.24411e-35	1.05805e-33
ENSGALG00000011740	MGP	UP	4.36076	173	187	170	606	793	853	2.12458	3.62547e-38	3.53208e-36
ENSGALG00000004070	MICALL2	UP	2.07255	615	580	656	1233	1322	1154	1.05141	4.63938e-12	6.82734e-11
ENSGALG00000017125	MICU2	DOWN	0.481217	474	596	657	287	263	247	-1.05524	3.17587e-11	4.20345e-10
ENSGALG00000016603	MID1	DOWN	0.4562	227	242	362	134	149	79	-1.13226	5.13237e-11	6.55079e-10
ENSGALG00000016249	MID1IP1	UP	2.20344	388	429	418	668	888	1094	1.13976	1.64241e-13	2.80595e-12
ENSGALG00000021461	MILR1	DOWN	0.446827	115	162	156	69	74	43	-1.16221	1.66284e-09	1.77874e-08
ENSGALG00000010118	MIPOL1	DOWN	0.387612	66	86	97	21	44	28	-1.36731	9.42351e-10	1.04432e-08
ENSGALG00000025199	MIR1555	DOWN	0.468183	22	22	25	11	11	9	-1.09486	0.00155687	0.00596141
ENSGALG00000025342	MIR1640	DOWN	0.406643	15	23	24	17	5	2	-1.29816	0.000509223	0.00220492
ENSGALG00000025190	MIR1646	DOWN	0.0368175	1	3	6	0	0	0	-4.76346	0.00218294	0.00798691
ENSGALG00000025460	MIR1653	DOWN	0.392031	294	309	343	166	134	55	-1.35096	4.15488e-15	8.32761e-14
ENSGALG00000025348	MIR1682	UP	5.75578	0	2	2	5	9	10	2.52501	0.000284521	0.00131402
ENSGALG00000025533	MIR1729	DOWN	0.0367762	1	5	4	0	0	0	-4.76508	0.00218294	0.00798691
ENSGALG00000024498	MIR214	UP	2.46821	7	13	4	14	27	17	1.30347	0.00056442	0.00241069
ENSGALG00000018310	MIR29C	UP	28.1755	0	0	0	6	1	3	4.81637	0.00218294	0.00798691
ENSGALG00000018266	MIRLET7F2	UP	11.5263	0	1	0	7	6	2	3.52685	0.000648805	0.0027328
ENSGALG00000025996	MKI67	UP	3.44224	101	108	177	307	492	482	1.78335	5.49317e-26	2.53163e-24
ENSGALG00000003845	MKNK2	UP	3.50692	506	560	583	1707	1960	1930	1.81021	5.56123e-32	3.80462e-30
ENSGALG00000007426	MKX	DOWN	0.304441	6582	7517	8105	2306	2208	1986	-1.71577	3.82953e-30	2.35792e-28
ENSGALG00000001574	MLLT6	UP	2.7619	342	339	403	810	1077	1014	1.46566	4.19555e-21	1.36827e-19
ENSGALG00000005968	MMP11	UP	5.55911	703	673	764	3509	4145	3872	2.47485	5.34909e-57	1.34981e-54
ENSGALG00000002081	MMP28	DOWN	0.357562	137	179	187	57	58	58	-1.48373	9.38814e-15	1.82234e-13
ENSGALG00000017184	MMP7	UP	8.0154	4	1	2	9	18	30	3.00277	1.12808e-09	1.23856e-08
ENSGALG00000006992	MMP9	UP	12.6031	501	518	540	6795	5814	6336	3.6557	1.56937e-111	2.68415e-108
ENSGALG00000026119	MN1	DOWN	0.419692	412	508	464	189	162	210	-1.2526	1.79575e-14	3.37098e-13
ENSGALG00000006659	MOB2	DOWN	0.497907	8611	9575	9965	4029	4285	5255	-1.00605	8.81681e-12	1.25561e-10
ENSGALG00000010442	MOB3A	UP	2.57731	310	309	299	573	776	961	1.36587	3.09831e-18	8.16648e-17
ENSGALG00000001352	MORN5	UP	2.71921	8	14	10	15	21	49	1.44319	7.20194e-06	4.51934e-05
ENSGALG00000003419	MPHOSPH9	UP	2.5407	232	224	263	562	670	534	1.34522	4.6163e-17	1.10683e-15
ENSGALG00000001004	MPO	DOWN	0.318935	24	20	35	10	10	4	-1.64866	3.75397e-06	2.47367e-05
ENSGALG00000005071	MPP1	UP	2.24482	489	424	473	973	999	1045	1.1666	3.26598e-14	5.97068e-13
ENSGALG00000007408	MPP7	DOWN	0.276857	431	407	504	120	117	121	-1.85279	1.30321e-27	6.55565e-26
ENSGALG00000005632	MRVI1	DOWN	0.489795	3392	3958	4485	1937	2110	1521	-1.02975	4.07612e-12	6.03305e-11
ENSGALG00000000882	MRVLDC3	UP	2.1852	341	333	324	664	696	758	1.12777	5.36466e-13	8.71078e-12
ENSGALG00000015628	MSANTD1	UP	7.16455	0	0	3	7	6	10	2.84088	0.000139093	0.000685137
ENSGALG00000016469	MSGN1	UP	10.0195	1	0	0	5	2	6	3.32473	0.00215611	0.00791156
ENSGALG00000026661	MSRB3	DOWN	0.470673	4316	4862	5237	2076	2180	2292	-1.0872	2.33643e-13	3.92627e-12
ENSGALG00000002722	MST1	UP	2.20241	39	49	37	87	89	91	1.13909	8.87304e-08	7.4432e-07
ENSGALG00000014616	MT3	UP	3.12183	247	251	264	697	776	833	1.64239	8.75572e-25	3.68243e-23
ENSGALG00000028451	MT4	UP	4.77481	543	558	523	2248	2313	2980	2.25544	9.24586e-48	1.45226e-45
ENSGALG00000001042	MTMR4	DOWN	0.495276	1555	1632	1916	924	948	553	-1.0137	1.73759e-11	2.37749e-10
ENSGALG00000003313	MTMR9LP	UP	2.1616	123	134	119	218	268	305	1.1121	1.04745e-10	1.28679e-09
ENSGALG00000017086	MTUS2	UP	2.19919	12	35	24	49	53	49	1.13697	5.76778e-06	3.67481e-05
ENSGALG00000006744	MUC2	UP	4.23073	6	23	13	71	58	43	2.08091	1.76704e-14	3.32926e-13
ENSGALG00000026452	MURC	DOWN	0.413733	424	267	423	141	159	146	-1.27323	2.76727e-14	5.10138e-13
ENSGALG00000027993	MXD3	UP	6.90479	4	8	3	10	30	63	2.7876	4.77633e-14	8.57901e-13
ENSGALG00000016635	MXRA5	DOWN	0.13448	2950	3463	3954	498	496	342	-2.89454	2.91897e-74	1.40411e-71
ENSGALG00000001561	MXRA8	UP	2.04219	7794	8303	9449	14720	17180	18553	1.03012	2.55899e-12	3.87321e-11
ENSGALG00000008148	MYBPC3	DOWN	0.279105	33	37	46	6	14	11	-1.84112	1.41401e-09	1.5285e-08
ENSGALG00000024047	MYCL	UP	2.28007	158	144	171	307	341	397	1.18908	1.12703e-12	1.76305e-11
ENSGALG00000016462	MYCN	DOWN	0.33929	570	659	676	201	213	210	-1.55941	5.21325e-22	1.81146e-20
ENSGALG00000001183	MYH10	DOWN	0.442874	59136	65724	71380	27033	28744	28074	-1.17503	1.51606e-15	3.17074e-14
ENSGALG00000000779	MYH13	DOWN	0.126571	3	9	7	0	2	0	-2.98198	0.000308168	0.00141128
ENSGALG00000015358	MYH15	DOWN	0.278602	4825	4613	5892	1399	1381	1328	-1.84372	4.55665e-34	3.4723e-32
ENSGALG00000028896	MYH1E	DOWN	0.283807	264	299	401	67	73	123	-1.81702	9.79194e-25	4.08475e-23
ENSGALG00000002907	MYL1	DOWN	0.304577	14	6	8	3	2	3	-1.71512	0.00188466	0.00704823
ENSGALG00000000585	MYL4	DOWN	0.446799	182	217	176	81	68	100	-1.1623	1.70099e-10	2.04398e-09
ENSGALG00000012704	MYLIP	UP	2.1834	723	695	875	1365	1901	1580	1.12658	8.94046e-14	1.56209e-12
ENSGALG00000011708	MYLK	DOWN	0.350915	12055	14176	15010	4851	4610	4459	-1.51081	3.70127e-24	1.48756e-22
ENSGALG00000006273	MYLK2	UP	2.80609	9	10	9	8	21	48	1.48856	1.20341e-05	7.2388e-05
ENSGALG00000004334	MYLK3	UP	3.33001	74	72	94	268	315	187	1.73553	5.04821e-22	1.75808e-20
ENSGALG00000016837	MYO16	DOWN	0.132083	212	204	290	40	23	26	-2.92048	5.76225e-45	7.64641e-43
ENSGALG00000001571	MYO1F	UP	2.83628	4	11	3	19	15	16	1.504	0.000284445	0.00131402
ENSGALG00000005122	MYO1H	DOWN	0.475971	34	20	40	12	18	13	-1.07105	0.000431653	0.00190058
ENSGALG00000009602	MYO3B	UP	4.5066	3	0	2	14	8	1	2.17204	0.000825996	0.00338694
ENSGALG00000004624	MYO5A	DOWN	0.482023	2906	3132	3698	1699	1706	1094	-1.05283	1.57247e-12	2.4205e-11
ENSGALG00000001936	MYO7B	UP	2.49382	9	7	4	8	26	15	1.31836	0.0015896	0.00606564
ENSGALG00000006216	MYOD1	DOWN	0.393317	87	106	152	36	37	57	-1.34623	6.10295e-11	7.71921e-10
ENSGALG00000000172	MYOG	DOWN	0.330805	1204	1073	1392	346	358	469	-1.59595	6.89948e-25	2.90969e-23
ENSGALG00000016342	MYOM2	DOWN	0.308189	67	92	84	26	21	25	-1.69811	5.67718e-13	9.19882e-12
ENSGALG00000004155	MYOM3	DOWN	0.207721	455	353	504	102	93	67	-2.26728	7.30907e-38	7.07601e-36
ENSGALG00000008098	NAMPT	UP	2.83616	620	612	802	1828	1974	1746	1.50394	5.0336e-23	1.86255e-21
ENSGALG00000005472	NAT	UP	2.54376	16	30	26	85	64	27	1.34696	3.17339e-08	2.8367e-07
ENSGALG00000012520	NCF4	DOWN	0.24241	166	183	163	41	35	44	-2.04448	4.42526e-24	1.7693e-22
ENSGALG00000012177	NCKAP5	DOWN	0.442162	221	186	275	96	91	103	-1.17735	3.45231e-11	4.542e-10
ENSGALG00000016617	NCOA1	UP	2.05325	532	566	656	1039	1158	1282	1.03791	9.33628e-12	1.32699e-10
ENSGALG00000018357	ND6	UP	2.10726	969	1115	1355	2208	2680	2081	1.07537	6.68562e-13	1.07424e-11
ENSGALG00000016222	NDP	UP	3.25048	31	31	42	98	108	121	1.70065	1.60566e-15	3.34451e-14
ENSGALG00000002033	NDUFB6	UP	2.26335	120	132	132	137	177	536	1.17846	5.96638e-12	8.66419e-11
ENSGALG00000007943	NEBL	DOWN	0.0736333	152	186	262	12	19	11	-3.7635	7.4332e-57	1.81618e-54
ENSGALG00000003309	NECAB2	DOWN	0.209539	8	19	14	3	3	2	-2.25471	1.03231e-05	6.28326e-05
ENSGALG00000012747	NEDD9	DOWN	0.337614	2507	2866	3328	1044	1017	754	-1.56655	4.10076e-25	1.77312e-23
ENSGALG00000000314	NEFL	UP	5.25437	17	14	26	74	92	125	2.39352	1.2329e-23	4.76835e-22
ENSGALG00000000317	NEFM	UP	5.07265	4	0	2	3	9	19	2.34274	8.37524e-05	0.000432327
ENSGALG00000009854	NEK2	UP	3.84997	40	36	48	97	165	203	1.94485	6.67329e-22	2.30318e-20
ENSGALG00000028960	NEU3	UP	2.23425	288	320	333	570	723	746	1.15979	1.35974e-13	2.3386e-12
ENSGALG00000008281	NEURL1	DOWN	0.297669	174	239	271	70	70	55	-1.74822	4.54847e-21	1.48022e-19
ENSGALG00000008945	NEXN	DOWN	0.126146	2609	2918	3341	435	343	292	-2.98683	7.55371e-78	4.30645e-75
ENSGALG00000000644	NFASC	UP	4.0693	4	3	6	26	14	12	2.02478	4.05696e-06	2.66306e-05
ENSGALG00000010171	NFKBIE	UP	3.89722	144	183	157	493	550	791	1.96245	2.09132e-32	1.45664e-30
ENSGALG00000002556	NGF	DOWN	0.287205	812	830	919	234	222	254	-1.79985	3.35749e-29	1.93565e-27
ENSGALG00000027311	NGFR	UP	2.69758	28	15	23	52	48	73	1.43167	1.18769e-08	1.13132e-07
ENSGALG00000016543	NHS	UP	2.94998	47	57	77	166	212	136	1.5607	2.235e-16	5.06676e-15
ENSGALG00000010982	NID1	DOWN	0.358288	1500	1789	2008	644	690	488	-1.48081	2.82542e-22	1.01379e-20
ENSGALG00000016738	NIPA1	DOWN	0.423682	258	340	373	168	151	74	-1.23894	3.14701e-13	5.20881e-12
ENSGALG00000005774	NKAIN4	DOWN	0.291547	235	293	309	75	85	75	-1.7782	4.66978e-23	1.73628e-21
ENSGALG00000024447	NMB	UP	3.45182	4	3	2	6	18	7	1.78736	0.00117741	0.00464714
ENSGALG00000007714	NMUR1	UP	6.21721	1	4	1	10	14	14	2.63627	2.96334e-06	1.98411e-05
ENSGALG00000002900	NOTUM	DOWN	0.413101	802	886	959	341	345	369	-1.27543	2.3296e-16	5.26571e-15
ENSGALG00000016112	NOV	DOWN	0.0732213	379	501	487	38	24	34	-3.77159	8.93809e-79	5.29169e-76
ENSGALG00000006707	NOX1	DOWN	0.149264	235	268	247	39	31	38	-2.74406	1.59651e-42	1.86174e-40
ENSGALG00000017235	NOX4	DOWN	0.345785	195	290	294	83	116	60	-1.53205	9.88995e-18	2.50801e-16
ENSGALG00000009039	NPDC1	UP	2.09166	435	424	383	683	739	1115	1.06465	5.71267e-12	8.31145e-11
ENSGALG00000004614	NPL	UP	4.85892	59	49	57	240	283	255	2.28064	1.43322e-33	1.06578e-31
ENSGALG00000010566	NPNT	UP	2.84854	1056	1158	1400	3298	3408	3188	1.51022	1.13448e-23	4.42102e-22
ENSGALG00000017405	NPR3	DOWN	0.267566	120	141	184	40	43	31	-1.90203	2.47899e-20	7.55626e-19
ENSGALG00000017418	NPTX1	UP	4.25389	5	0	2	9	11	10	2.08878	0.000348427	0.00157652
ENSGALG00000003562	NPTX2	UP	8.199	8	11	11	60	97	84	3.03545	4.00536e-28	2.12602e-26
ENSGALG00000009280	NPY2R	DOWN	0.301919	48	20	39	13	12	6	-1.72777	3.23972e-08	2.88928e-07
ENSGALG00000012538	NR4A2	UP	3.24471	210	227	292	645	868	770	1.69809	2.98264e-26	1.40403e-24
ENSGALG00000027231	NRARP	UP	2.24183	50	39	47	102	84	109	1.16468	2.28908e-08	2.09987e-07
ENSGALG00000000076	NRBP2	UP	2.48227	102	99	117	210	223	332	1.31166	6.45658e-14	1.145e-12
ENSGALG00000002952	NRG4	UP	2.43126	28	32	30	48	72	93	1.28171	2.44582e-08	2.23036e-07
ENSGALG00000006402	NRROS	UP	4.21282	19	23	12	65	70	87	2.07479	9.59971e-17	2.23215e-15
ENSGALG00000009107	NRXN1	DOWN	0.422956	122	92	146	62	54	30	-1.24142	8.79121e-10	9.8223e-09
ENSGALG00000007493	NSDHL	DOWN	0.463469	534	573	622	269	232	271	-1.10945	3.23252e-12	4.8592e-11
ENSGALG00000001567	NT5DC2	UP	2.94556	2117	2422	2467	5901	5869	8206	1.55854	2.2673e-25	1.01161e-23
ENSGALG00000027299	NTF3	DOWN	0.186998	187	264	260	62	30	35	-2.4189	1.29128e-34	1.03524e-32
ENSGALG00000023626	NTN1	DOWN	0.486982	83	92	100	44	39	46	-1.03806	9.95284e-07	7.14904e-06
ENSGALG00000029072	NTN3	DOWN	0.26498	12	15	29	3	8	3	-1.91605	6.18779e-06	3.92454e-05
ENSGALG00000012594	NTRK2	DOWN	0.0730065	147	145	213	17	11	7	-3.77583	5.65721e-52	1.03668e-49
ENSGALG00000012662	NUAK1	DOWN	0.388433	11243	11857	13821	4770	5004	4023	-1.36426	3.99267e-20	1.18877e-18
ENSGALG00000000680	NUAK2	DOWN	0.357822	385	406	387	139	136	133	-1.48269	1.24722e-18	3.38598e-17
ENSGALG00000027193	NUDT8	UP	2.09831	84	98	82	157	147	234	1.06923	3.91607e-09	3.9658e-08
ENSGALG00000004042	NUFIP2	DOWN	0.471174	872	1007	1057	446	503	385	-1.08567	1.67855e-12	2.57863e-11
ENSGALG00000005078	NUP210	DOWN	0.310127	183	160	283	53	66	67	-1.68907	2.27936e-19	6.52159e-18
ENSGALG00000008584	NUSAP1	UP	2.35076	152	143	168	268	393	397	1.23313	1.48034e-13	2.53751e-12
ENSGALG00000013305	NXNL1	UP	34.1871	0	2	0	35	20	23	5.09538	1.33293e-18	3.59961e-17
ENSGALG00000006715	OAF	UP	5.91433	475	386	431	2012	2551	2894	2.56422	1.08305e-59	3.03117e-57
ENSGALG00000013723	OASL	UP	3.1998	27	54	54	102	132	184	1.67798	6.86351e-17	1.61792e-15
ENSGALG00000028560	OC3	UP	11.091	6	5	7	51	67	79	3.47132	1.21097e-28	6.68119e-27
ENSGALG00000006804	ODF2L	UP	9.96433	3	2	1	24	18	19	3.31677	2.33478e-11	3.14704e-10
ENSGALG00000002266	OGDHL	UP	9.08253	1	2	5	26	36	11	3.18309	3.41625e-13	5.63022e-12
ENSGALG00000026736	OGN	UP	7.00515	386	539	561	3270	3437	3299	2.80842	1.13621e-70	5.14402e-68
ENSGALG00000002515	OLFM1	UP	2.93139	165	193	187	498	523	524	1.55158	2.7246e-21	9.03875e-20
ENSGALG00000005203	OLFM3	DOWN	0.300303	514	605	569	161	150	179	-1.73551	6.93776e-26	3.16893e-24
ENSGALG00000027184	OLFML1	UP	3.40128	6	6	6	22	29	9	1.76608	8.9054e-06	5.48323e-05
ENSGALG00000002667	OLFML2B	UP	3.11312	2568	2831	2997	7552	7600	10136	1.63836	8.0748e-28	4.14318e-26
ENSGALG00000027381	OLIG2	UP	30.8318	0	0	0	2	4	5	4.94635	0.00111842	0.00444278
ENSGALG00000026080	OMD	UP	8.03477	8	17	11	70	89	124	3.00626	1.23304e-30	7.90841e-29
ENSGALG00000004589	OPHN1	UP	2.21988	1166	1123	1355	2482	2823	2507	1.15048	1.50724e-14	2.85024e-13
ENSGALG00000001934	OPN4	DOWN	0.149672	6	5	5	2	0	0	-2.74013	0.0016424	0.00624389
ENSGALG00000010408	OPN4-1	DOWN	0.389103	20	13	29	9	9	5	-1.36178	0.000311805	0.00142422
ENSGALG00000003554	OPTC	UP	2.98523	5	5	6	7	18	22	1.57784	0.000334401	0.00151931
ENSGALG00000011007	OSBPL3	DOWN	0.439999	1000	1041	1310	514	527	373	-1.18443	1.19373e-14	2.30264e-13
ENSGALG00000016016	OSR2	UP	2.53456	126	148	147	266	290	480	1.34174	1.67217e-15	3.47365e-14
ENSGALG00000005318	OVCH2	UP	3.07924	32	27	32	103	123	45	1.62258	2.83512e-13	4.73329e-12
ENSGALG00000014846	OXCT1	DOWN	0.403975	932	1090	1244	501	431	330	-1.30766	2.35275e-17	5.82248e-16
ENSGALG00000003138	OXTR	UP	4.73031	18	15	22	71	100	82	2.24194	3.544e-20	1.06134e-18
ENSGALG00000004346	P2RY4	UP	9.7088	0	0	2	1	10	11	3.27929	5.6739e-05	0.000301643
ENSGALG00000016687	P2RY8	UP	8.44629	2	3	3	22	30	16	3.07832	1.56532e-11	2.15325e-10
ENSGALG00000014406	PACRGL	DOWN	0.474542	82	89	101	50	39	35	-1.07539	4.52214e-07	3.40888e-06
ENSGALG00000015758	PAG1	DOWN	0.0970338	71	126	140	12	12	7	-3.36537	2.94023e-37	2.75969e-35
ENSGALG00000013726	PAICS	DOWN	0.472681	5137	5933	6367	2539	2846	2566	-1.08106	2.88603e-13	4.80786e-12
ENSGALG00000004465	PALD1	UP	2.26955	1611	1529	1656	2794	3281	4522	1.1824	2.23939e-15	4.5839e-14
ENSGALG00000009650	PALLD	DOWN	0.422014	18560	19882	22272	8724	8563	7362	-1.24464	3.7444e-17	9.04449e-16
ENSGALG00000015655	PALM2	DOWN	0.368957	167	172	265	95	65	52	-1.43847	9.04717e-15	1.76282e-13
ENSGALG00000005442	PALMD	DOWN	0.426798	24	30	59	13	16	17	-1.22837	2.04315e-05	0.000117571
ENSGALG00000007886	PAMR1	UP	2.68077	244	283	318	674	733	778	1.42265	2.90825e-19	8.24432e-18
ENSGALG00000007079	PAPPA	UP	4.93858	11	10	12	50	77	32	2.3041	1.03623e-15	2.20313e-14
ENSGALG00000007994	PARD6B	DOWN	0.285292	323	379	401	120	89	93	-1.80949	2.48579e-25	1.09795e-23
ENSGALG00000012756	PARPBP	DOWN	0.480835	105	92	123	55	49	44	-1.05639	2.13808e-07	1.69559e-06
ENSGALG00000005438	PARVA	DOWN	0.365498	1121	1232	1540	548	539	272	-1.45206	4.08455e-21	1.33773e-19
ENSGALG00000010320	PAWR	DOWN	0.346637	2869	3633	4139	1421	1183	913	-1.5285	3.5717e-24	1.44302e-22
ENSGALG00000003782	PAX7	DOWN	0.346148	374	324	499	129	159	110	-1.53054	1.18761e-19	3.44923e-18
ENSGALG00000016582	PBK	UP	2.24053	67	59	80	121	141	185	1.16384	9.06128e-10	1.00853e-08
ENSGALG00000006822	PCDH19	UP	2.47944	71	62	96	179	228	140	1.31001	1.09386e-12	1.71639e-11
ENSGALG00000014349	PCDH7	DOWN	0.160153	382	419	440	80	73	38	-2.64247	2.42928e-47	3.7394e-45
ENSGALG00000016944	PCDH8	UP	3.13315	12	13	11	32	50	28	1.64762	4.46443e-08	3.90904e-07
ENSGALG00000014681	PCSK1	UP	2.82758	293	322	356	814	1031	809	1.49957	8.34108e-22	2.83431e-20
ENSGALG00000015164	PCSK5	DOWN	0.412284	2277	2601	2998	992	1046	1088	-1.27829	1.80128e-17	4.50848e-16
ENSGALG00000008885	PDE1A	UP	2.17945	25	23	31	68	67	31	1.12397	3.57942e-06	2.3698e-05
ENSGALG00000029124	PDE1B	UP	2.22074	66	46	69	120	122	147	1.15104	3.61683e-09	3.68457e-08
ENSGALG00000006035	PDE3B	UP	2.11559	611	715	769	1405	1501	1365	1.08106	9.36892e-13	1.47762e-11
ENSGALG00000011094	PDE4B	UP	2.80329	648	584	610	1479	1869	1679	1.48712	1.97119e-22	7.13944e-21
ENSGALG00000028269	PDE4C	UP	7.88472	4	4	10	26	55	59	2.97906	1.96625e-19	5.65728e-18
ENSGALG00000014727	PDE4D	UP	2.22626	17	43	38	78	93	39	1.15462	2.90145e-07	2.25794e-06
ENSGALG00000015373	PDE6B	UP	7.33248	1	2	5	15	32	12	2.8743	2.68885e-10	3.17648e-09
ENSGALG00000004339	PDE8B	UP	2.20422	14	9	11	22	36	15	1.14027	0.000503829	0.00218402
ENSGALG00000016186	PDE9A	UP	3.87929	109	95	125	345	432	460	1.95579	5.90933e-30	3.56715e-28
ENSGALG00000009378	PDGFC	DOWN	0.0705741	76	116	76	7	8	3	-3.82472	7.11568e-37	6.44304e-35
ENSGALG00000017179	PDGFD	DOWN	0.447866	1450	1733	1962	847	858	501	-1.15886	1.83717e-14	3.44034e-13
ENSGALG00000013929	PDGFRA	UP	3.23262	1437	1581	2022	5214	6020	4400	1.6927	2.66229e-29	1.54644e-27
ENSGALG00000021313	PDGFRB	UP	2.9467	979	1088	1253	3623	3725	2026	1.5591	5.11878e-25	2.18264e-23
ENSGALG00000009700	PDK4	UP	7.39503	602	531	646	4235	5210	3274	2.88656	1.58839e-74	7.88711e-72
ENSGALG00000012211	PDLIM5	DOWN	0.333277	37465	43020	46635	14678	14423	11606	-1.58521	1.88526e-26	9.0687e-25
ENSGALG00000002854	PDZD2	DOWN	0.22633	180	192	264	46	69	23	-2.1435	5.14727e-28	2.70416e-26
ENSGALG00000006779	PDZD3	UP	2.29594	16	13	18	25	50	30	1.19908	3.54106e-05	0.000195929
ENSGALG00000007819	PDZRN3	DOWN	0.477499	4840	5290	5706	2518	2590	2178	-1.06643	6.15166e-13	9.93625e-12
ENSGALG00000009530	PDZRN4	DOWN	0.28126	117	115	160	29	41	36	-1.83002	2.64269e-18	6.98949e-17
ENSGALG00000028622	PEAR1	UP	3.31537	107	115	114	293	398	392	1.72917	9.5075e-24	3.72256e-22
ENSGALG00000003515	PECAM1	DOWN	0.443335	662	688	783	330	343	237	-1.17353	7.28406e-14	1.28141e-12
ENSGALG00000014891	PELO	DOWN	0.472592	4502	5449	5662	2329	2262	2518	-1.08133	2.99921e-13	4.98023e-12
ENSGALG00000005521	PER2	UP	2.20762	971	1032	1198	2241	2826	1746	1.14249	2.59504e-14	4.8185e-13
ENSGALG00000027536	PERP1	UP	2.56479	27	22	24	51	51	80	1.35884	3.02017e-08	2.70918e-07
ENSGALG00000006324	PFKFB3	UP	2.53821	818	795	858	1485	2116	2515	1.34381	6.31295e-19	1.75406e-17
ENSGALG00000022030	PGAP3	UP	2.12621	293	327	292	504	591	794	1.08829	5.36381e-12	7.84095e-11
ENSGALG00000026557	PGF	UP	2.44829	1280	1250	1265	2247	3065	3761	1.29177	6.88638e-18	1.77261e-16
ENSGALG00000014995	PGM5	UP	7.00613	0	2	3	12	13	11	2.80862	2.30754e-06	1.56821e-05
ENSGALG00000004873	PHACTR3	DOWN	0.484258	217	222	221	106	89	114	-1.04615	3.10843e-09	3.18987e-08
ENSGALG00000001595	PHF19	UP	5.77474	152	170	181	862	1031	917	2.52976	1.81613e-52	3.45132e-50
ENSGALG00000004004	PHKB	DOWN	0.459552	1463	1543	1805	758	754	613	-1.1217	1.2478e-13	2.15329e-12
ENSGALG00000019802	PHLDA3	DOWN	0.425804	57	66	50	33	19	19	-1.23174	6.27834e-07	4.62847e-06
ENSGALG00000004565	PHYHD1	UP	3.55025	36	47	52	160	158	144	1.82792	3.79117e-20	1.13316e-18
ENSGALG00000002963	PID1	DOWN	0.411586	4054	4920	4933	1815	1949	1758	-1.28074	8.80025e-18	2.24275e-16
ENSGALG00000009032	PIF1	UP	2.80058	6	9	15	11	39	32	1.48573	8.00235e-06	4.98503e-05
ENSGALG00000006121	PIK3C2A	DOWN	0.391805	5555	6081	7139	2728	2583	1732	-1.35179	1.17547e-19	3.42042e-18
ENSGALG00000013117	PIK3C2G	DOWN	0.407824	185	209	216	100	83	56	-1.29398	1.36169e-12	2.11324e-11
ENSGALG00000008081	PIK3CG	DOWN	0.485949	550	550	696	315	294	228	-1.04112	5.11912e-11	6.5393e-10
ENSGALG00000006942	PIK3IP1	UP	2.14566	1595	1876	2006	3284	3673	4404	1.10142	1.2961e-13	2.23414e-12
ENSGALG00000026167	PIK3R5	UP	2.68199	12	3	4	17	28	5	1.4233	0.000502286	0.00217856
ENSGALG00000021573	PIK3R5L	UP	5.58016	16	23	13	84	100	99	2.48031	3.00914e-24	1.21894e-22
ENSGALG00000005613	PITX3	DOWN	0.294466	42	32	39	6	10	16	-1.76383	5.14421e-09	5.1352e-08
ENSGALG00000011166	PKDCCb	DOWN	0.305262	428	410	410	110	122	138	-1.71188	5.99597e-24	2.37265e-22
ENSGALG00000015732	PKIA	DOWN	0.24639	491	485	582	153	110	105	-2.02098	1.0346e-32	7.3053e-31
ENSGALG00000027036	PKIB	UP	8.73642	2	0	3	15	14	16	3.12704	1.48675e-08	1.39888e-07
ENSGALG00000012913	PKP2	DOWN	0.25119	724	855	983	238	195	183	-1.99315	1.27557e-34	1.028e-32
ENSGALG00000013754	PLAGL1	DOWN	0.473784	107	145	130	71	50	53	-1.0777	4.0091e-08	3.53448e-07
ENSGALG00000005086	PLAU	UP	23.6759	33	22	54	793	832	861	4.56535	1.77778e-118	3.42068e-115
ENSGALG00000010032	PLB1	UP	2.85844	16	11	15	32	64	21	1.51523	1.70594e-07	1.37484e-06
ENSGALG00000026687	PLCD4	DOWN	0.42623	95	87	110	38	48	34	-1.2303	5.76953e-09	5.72601e-08
ENSGALG00000003345	PLCD4	UP	4.63301	137	130	118	487	524	728	2.21195	4.51964e-39	4.76512e-37
ENSGALG00000005453	PLCG2	DOWN	0.37781	44	64	86	26	26	18	-1.40427	1.05889e-08	1.01555e-07
ENSGALG00000010312	PLCH1	DOWN	0.349818	17	27	37	9	13	5	-1.51532	1.13971e-05	6.89061e-05
ENSGALG00000016721	PLCXD1	UP	2.11312	63	73	91	148	150	164	1.07937	6.61929e-09	6.51475e-08
ENSGALG00000003349	PLEKHA2	UP	2.8168	34	18	52	75	105	103	1.49406	5.93913e-12	8.63277e-11
ENSGALG00000000587	PLEKHA6	DOWN	0.272039	22	24	35	2	12	7	-1.87811	1.29443e-07	1.05929e-06
ENSGALG00000006090	PLEKHA7	DOWN	0.395032	493	560	601	193	221	217	-1.33996	1.09599e-16	2.52553e-15
ENSGALG00000011185	PLEKHA8	DOWN	0.479628	350	348	407	205	200	104	-1.06001	1.51514e-10	1.82779e-09
ENSGALG00000009431	PLEKHD1	UP	2.62199	46	53	72	152	167	112	1.39066	7.05107e-13	1.12824e-11
ENSGALG00000011277	PLEKHG7	UP	4.00386	5	13	4	40	37	9	2.00139	1.15627e-08	1.10344e-07
ENSGALG00000004293	PLG	UP	15.9963	0	0	1	3	9	9	3.99967	1.73445e-05	0.000101284
ENSGALG00000015090	PLIN2	UP	4.54798	5514	5705	6754	26646	29223	22827	2.18523	7.29381e-47	1.06927e-44
ENSGALG00000006110	PLK1	UP	2.62048	197	161	276	337	594	679	1.38983	8.4714e-18	2.16252e-16
ENSGALG00000014725	PLK2	DOWN	0.498919	3058	3259	3656	1515	1580	1708	-1.00312	1.52197e-11	2.10114e-10
ENSGALG00000010195	PLK4	UP	2.26979	104	88	160	250	248	268	1.18256	8.08046e-12	1.15812e-10
ENSGALG00000002647	PLS1	DOWN	0.178865	17	13	24	5	2	2	-2.48306	8.53934e-08	7.17109e-07
ENSGALG00000006526	PLXNB1	DOWN	0.296534	70	118	137	35	41	16	-1.75373	9.55429e-16	2.04547e-14
ENSGALG00000008473	PLXND1	UP	6.05269	511	591	700	3825	3672	2952	2.59758	7.20888e-62	2.21933e-59
ENSGALG00000019459	PMP2	UP	9.78951	0	1	3	13	10	18	3.29124	2.54284e-08	2.31062e-07
ENSGALG00000005474	PNAT10	UP	2.77899	67	79	56	184	176	185	1.47456	4.20247e-15	8.41204e-14
ENSGALG00000006409	PODXL	DOWN	0.369991	48	57	73	27	21	15	-1.43444	1.4826e-08	1.39582e-07
ENSGALG00000017307	POLD3	UP	2.33434	435	419	502	1010	965	1078	1.22302	1.87729e-15	3.87882e-14
ENSGALG00000009689	PON2	DOWN	0.322238	41	49	39	14	12	14	-1.6338	1.45395e-08	1.37137e-07
ENSGALG00000006673	POU2F3	UP	17.1733	0	1	1	20	10	9	4.1021	2.07069e-09	2.18017e-08
ENSGALG00000019635	PP2D1	UP	2.7758	16	8	12	43	41	13	1.4729	1.42399e-06	1.00134e-05
ENSGALG00000014711	PPAP2A	UP	3.04136	375	341	382	1017	1037	1182	1.60472	5.83074e-25	2.47935e-23
ENSGALG00000013728	PPAT	DOWN	0.366925	1474	1684	1844	566	661	543	-1.44644	2.55797e-21	8.50429e-20
ENSGALG00000011524	PPEF2	DOWN	0.394591	43	53	46	18	28	8	-1.34157	4.78175e-07	3.59226e-06
ENSGALG00000010958	PPFIA2	DOWN	0.341497	53	59	78	29	16	17	-1.55005	6.38742e-10	7.2723e-09
ENSGALG00000000217	PPFIA4	UP	2.59873	17	10	11	37	25	34	1.37781	8.3627e-06	5.18434e-05
ENSGALG00000008228	PPIL3	UP	2.05611	56	76	69	134	114	151	1.03991	5.49107e-08	4.74854e-07
ENSGALG00000002201	PPL	UP	2.00488	307	309	387	506	627	814	1.00351	1.35833e-10	1.64766e-09
ENSGALG00000011266	PPM1K	DOWN	0.381241	829	912	1150	354	394	310	-1.39122	3.61727e-19	1.02166e-17
ENSGALG00000012390	PPP1R14C	DOWN	0.415785	101	90	126	36	45	46	-1.26609	1.11385e-09	1.2238e-08
ENSGALG00000003568	PPP1R16B	UP	2.83261	80	58	97	209	237	196	1.50213	1.35495e-16	3.10832e-15
ENSGALG00000006670	PPP1R3C	DOWN	0.34161	459	593	586	180	178	181	-1.54958	2.89994e-21	9.59972e-20
ENSGALG00000023723	PQLC2	UP	2.37703	185	230	203	378	406	644	1.24916	1.47489e-14	2.79594e-13
ENSGALG00000017247	PRCP	UP	2.25989	272	283	338	630	640	675	1.17625	9.21252e-14	1.60417e-12
ENSGALG00000026560	PRDM8	UP	63.4011	0	0	0	6	3	14	5.98644	4.37125e-07	3.3016e-06
ENSGALG00000020392	PRIMA1	DOWN	0.0690515	27	37	31	2	4	0	-3.85618	4.87284e-18	1.26488e-16
ENSGALG00000026389	PRKACA	UP	3.35794	10	8	10	20	38	34	1.74758	7.71569e-08	6.52569e-07
ENSGALG00000010000	PRKCE	DOWN	0.475204	626	712	802	353	373	251	-1.07338	6.53833e-12	9.45907e-11
ENSGALG00000020656	PRLHR	UP	19.0344	0	1	0	11	7	7	4.25054	1.55492e-06	1.08351e-05
ENSGALG00000000209	PRNP	UP	2.81889	1760	1638	1857	3931	4859	5611	1.49513	1.9627e-23	7.49672e-22
ENSGALG00000001780	PROC	UP	3.2211	3	6	2	17	14	4	1.68755	0.000698087	0.00290973
ENSGALG00000006547	PROCR	UP	9.01107	11	9	13	74	98	119	3.1717	4.48737e-33	3.22776e-31
ENSGALG00000007785	PROK2	UP	4.04908	2	4	6	15	21	12	2.01759	3.64226e-06	2.40831e-05
ENSGALG00000014496	PROM1	DOWN	0.460096	457	474	560	233	247	180	-1.11999	3.82096e-12	5.67175e-11
ENSGALG00000016592	PRPS2	DOWN	0.309673	167	134	146	47	38	49	-1.69118	3.03562e-17	7.40527e-16
ENSGALG00000003324	PRRX1	UP	2.40538	1853	1973	2045	4013	4294	5385	1.26627	1.94471e-17	4.84384e-16
ENSGALG00000028236	PRRX2	UP	2.11555	1324	1487	1543	2627	2948	3344	1.08103	4.18067e-13	6.84607e-12
ENSGALG00000017244	PRSS23	DOWN	0.449833	5681	6238	6806	2902	2879	2322	-1.15254	7.64986e-15	1.50005e-13
ENSGALG00000001842	PRSS57	UP	12.2392	0	1	0	0	6	10	3.61344	0.000355195	0.00160291
ENSGALG00000015167	PRUNE2	DOWN	0.394596	849	1135	1197	507	466	225	-1.34155	4.21077e-18	1.09858e-16
ENSGALG00000015180	PSAT1	DOWN	0.398267	4164	4537	4928	1656	1844	1743	-1.32819	5.88213e-19	1.63732e-17
ENSGALG00000002397	PSPH	DOWN	0.490068	1272	1456	1495	540	616	851	-1.02894	1.08482e-11	1.53339e-10
ENSGALG00000015669	PTBP3	UP	2.15095	97	116	117	247	254	183	1.10497	2.44695e-10	2.89738e-09
ENSGALG00000010133	PTCH2	UP	2.18772	25	27	24	57	40	64	1.12943	4.86953e-06	3.14944e-05
ENSGALG00000028529	PTGDS	UP	137.171	9	12	9	1291	1106	1626	7.09983	5.31683e-198	2.04605e-194
ENSGALG00000014824	PTGER4	UP	49.7479	0	0	0	1	8	9	5.63656	1.1056e-05	6.69755e-05
ENSGALG00000027357	PTGES	UP	3.31585	306	331	272	929	922	1081	1.72938	8.87003e-28	4.52107e-26
ENSGALG00000015464	PTGFRN	UP	2.52749	527	549	656	1313	1341	1568	1.33771	1.84461e-18	4.94671e-17
ENSGALG00000001314	PTGS1	DOWN	0.390264	489	486	566	163	181	238	-1.35748	6.83422e-17	1.61348e-15
ENSGALG00000005069	PTGS2	DOWN	0.429943	28046	31145	33998	12130	14988	11582	-1.21778	1.56862e-16	3.58246e-15
ENSGALG00000005358	PTH	DOWN	0.0366907	45	35	72	2	0	3	-4.76844	1.09431e-29	6.50378e-28
ENSGALG00000028048	PTN	UP	4.30215	46	77	79	373	291	165	2.10506	1.29895e-30	8.26229e-29
ENSGALG00000021656	PTPN22	UP	3.79648	3	1	5	11	13	10	1.92466	0.000344143	0.00155806
ENSGALG00000010049	PTPRB	DOWN	0.401683	30	36	35	12	19	8	-1.31587	1.60764e-05	9.48138e-05
ENSGALG00000015058	PTPRD	DOWN	0.422118	1492	1704	1948	885	808	380	-1.24428	2.31505e-16	5.24052e-15
ENSGALG00000010053	PTPRF	DOWN	0.356721	1279	1411	1521	525	489	431	-1.48713	3.72704e-22	1.31583e-20
ENSGALG00000006498	PTPRN2	DOWN	0.195783	3027	3436	3830	807	653	466	-2.35268	7.04333e-52	1.26067e-49
ENSGALG00000010935	PTPRQ	DOWN	0.236544	318	262	296	83	72	45	-2.07982	9.86759e-30	5.88728e-28
ENSGALG00000010148	PTPRR	DOWN	0.203267	6	10	11	2	1	2	-2.29855	0.000318083	0.00144988
ENSGALG00000003488	PTPRT	DOWN	0.109242	16	9	16	1	2	1	-3.19441	7.24743e-08	6.14315e-07
ENSGALG00000008961	PTPRZ1	DOWN	0.396209	31	24	29	8	7	17	-1.33567	4.57497e-05	0.000247792
ENSGALG00000012522	PVALB	DOWN	0.392534	116	114	110	47	45	37	-1.34911	6.10295e-11	7.71921e-10
ENSGALG00000005887	PXDNL	UP	15.2781	3	1	1	29	25	25	3.9334	6.0961e-16	1.33102e-14
ENSGALG00000007300	PYCR2	DOWN	0.469634	8899	9498	9717	3753	3846	5205	-1.09039	1.54005e-13	2.63399e-12
ENSGALG00000022940	Q9DGG1_CHICK	DOWN	0.428268	571	598	613	217	248	275	-1.22341	1.81541e-14	3.40373e-13
ENSGALG00000011890	QRFPR	UP	12.1214	3	4	4	41	70	22	3.59948	4.15546e-22	1.46039e-20
ENSGALG00000004298	R3HDML	DOWN	0.123223	20	17	16	2	2	2	-3.02065	3.16408e-09	3.24266e-08
ENSGALG00000006710	RAB36	UP	2.09506	16	16	22	51	36	22	1.06699	0.000149393	0.000731428
ENSGALG00000028018	RAB38	DOWN	0.185068	174	241	250	42	31	45	-2.43387	2.64899e-34	2.03879e-32
ENSGALG00000010567	RAB3B	UP	15.9708	1	3	2	32	28	38	3.99736	4.70897e-19	1.32272e-17
ENSGALG00000001545	RAB40B	UP	2.07954	35	35	27	64	76	56	1.05626	4.99081e-06	3.21707e-05
ENSGALG00000000994	RAB42	DOWN	0.17621	50	45	41	2	12	9	-2.50463	1.53323e-15	3.19797e-14
ENSGALG00000000436	RABIF	UP	2.22832	80	84	67	82	108	315	1.15596	5.03702e-10	5.78187e-09
ENSGALG00000012456	RAC2	UP	6.25907	6	7	4	28	33	44	2.64595	1.38581e-13	2.37938e-12
ENSGALG00000006271	RACGAP1	UP	2.38194	114	139	176	238	360	390	1.25214	1.06876e-13	1.85472e-12
ENSGALG00000006186	RAD21L1	UP	24.8256	1	3	2	40	65	48	4.63375	1.28246e-29	7.56356e-28
ENSGALG00000009491	RAD51B	UP	3.15116	74	86	118	240	267	337	1.65588	6.08995e-21	1.96114e-19
ENSGALG00000015955	RAD54B	UP	2.00354	46	65	61	91	143	100	1.00255	4.15233e-07	3.14551e-06
ENSGALG00000027575	RAMP3	DOWN	0.141399	142	176	161	30	19	16	-2.82216	1.312e-36	1.17416e-34
ENSGALG00000021304	RANBP3L	DOWN	0.263863	15	19	22	2	7	5	-1.92214	4.19347e-06	2.74331e-05
ENSGALG00000006348	RAPGEF3	UP	2.51631	165	140	151	288	367	464	1.33131	1.77553e-15	3.67842e-14
ENSGALG00000010910	RAPGEF5	DOWN	0.415643	494	560	591	210	218	232	-1.26658	3.61291e-15	7.2888e-14
ENSGALG00000008100	RAPSN	DOWN	0.362641	95	112	150	43	49	32	-1.46339	1.90014e-12	2.90744e-11
ENSGALG00000002525	RASGEF1A	DOWN	0.385179	317	319	387	118	129	133	-1.3764	5.21605e-16	1.14865e-14
ENSGALG00000008262	RASGRF1	UP	7.11046	0	2	0	4	7	5	2.82994	0.0016424	0.00624389
ENSGALG00000015598	RASGRF2	DOWN	0.148842	69	75	88	11	16	6	-2.74815	7.63851e-24	3.00715e-22
ENSGALG00000017099	RASL11A	UP	4.11472	3	4	2	7	6	24	2.04079	9.75265e-05	0.000495781
ENSGALG00000000206	RASSF2	UP	4.3976	29	51	35	131	185	176	2.13672	1.19032e-25	5.3732e-24
ENSGALG00000000834	RASSF5	UP	4.38604	2	5	8	7	39	19	2.13292	7.95384e-08	6.71236e-07
ENSGALG00000014041	RASSF8	UP	2.26041	732	733	846	1660	1840	1542	1.17658	6.99493e-15	1.37689e-13
ENSGALG00000027633	RASSF9	DOWN	0.205338	96	135	222	40	36	12	-2.28393	1.99763e-26	9.57931e-25
ENSGALG00000019202	RBM11	DOWN	0.194299	27	35	30	4	7	6	-2.36365	4.74624e-11	6.10861e-10
ENSGALG00000008697	RBM20	DOWN	0.156165	82	104	136	14	21	13	-2.67886	6.40434e-28	3.34176e-26
ENSGALG00000006629	RBP4A	UP	5.16372	0	3	10	26	27	13	2.36841	4.8768e-09	4.88728e-08
ENSGALG00000014662	RBP5	UP	2.52498	167	169	164	367	387	472	1.33627	7.15469e-16	1.54463e-14
ENSGALG00000002637	RBP7	UP	5.37461	107	134	120	577	624	679	2.42616	4.22741e-46	5.86239e-44
ENSGALG00000016014	RCAN1	DOWN	0.39205	939	994	1192	395	447	337	-1.35089	2.49126e-18	6.61172e-17
ENSGALG00000017008	RCBTB1	UP	2.0149	894	1007	1180	1808	2137	2041	1.0107	1.54902e-11	2.13466e-10
ENSGALG00000015440	RCSD1	UP	2.62766	4	8	11	11	20	28	1.39378	0.00020272	0.000966989
ENSGALG00000008193	RELN	DOWN	0.31049	565	687	811	240	187	185	-1.68738	2.32818e-25	1.03577e-23
ENSGALG00000023636	REM1	UP	11.352	10	15	15	86	96	263	3.50488	2.0927e-46	2.95532e-44
ENSGALG00000013112	RERGL	DOWN	0.246466	824	1027	1189	305	232	177	-2.02054	3.93713e-36	3.40473e-34
ENSGALG00000002555	RET	UP	3.22269	24	13	21	70	53	58	1.68827	3.18283e-11	4.20544e-10
ENSGALG00000001298	RFC2	UP	2.17688	100	108	160	241	244	284	1.12226	6.15304e-11	7.77617e-10
ENSGALG00000002225	RFFL	UP	3.29069	509	528	606	1828	1880	1497	1.71839	4.56053e-29	2.59041e-27
ENSGALG00000001773	RFX2	UP	2.19433	248	258	239	507	582	498	1.13378	1.44145e-12	2.2255e-11
ENSGALG00000016780	RFX8	UP	30.8106	0	0	0	1	9	1	4.94536	0.00111842	0.00444278
ENSGALG00000002549	RGS1	UP	5.61707	5	4	8	24	34	36	2.48982	3.54417e-12	5.30179e-11
ENSGALG00000026609	RGS11	DOWN	0.383493	22	43	30	9	10	16	-1.38273	1.24152e-05	7.44189e-05
ENSGALG00000002540	RGS2	UP	12.1767	29	24	36	250	371	435	3.60605	5.59743e-70	2.46175e-67
ENSGALG00000025941	RGS20	UP	2.83622	12	12	17	30	28	55	1.50397	3.01028e-07	2.33672e-06
ENSGALG00000002564	RGS4	UP	15.7365	10	10	5	115	155	117	3.97604	1.23991e-48	2.03042e-46
ENSGALG00000026572	RGS5	UP	4.66139	40	51	35	188	154	228	2.22076	6.93382e-29	3.86711e-27
ENSGALG00000027389	RGS7BP	DOWN	0.471454	584	718	694	256	341	315	-1.08481	4.5411e-12	6.70194e-11
ENSGALG00000026263	RGS8	UP	2.0946	11	5	16	21	20	24	1.06667	0.00174832	0.00660091
ENSGALG00000014675	RHOBTB3	UP	2.45448	131	130	131	306	330	296	1.29542	2.82531e-14	5.19593e-13
ENSGALG00000025738	RHOU	UP	2.22333	115	113	127	225	294	246	1.15272	2.55113e-11	3.41772e-10
ENSGALG00000016143	RHPN1	UP	2.17645	98	120	117	224	264	217	1.12198	1.36119e-10	1.64982e-09
ENSGALG00000002843	RILP	UP	4.91974	71	104	98	378	407	514	2.29858	3.65378e-39	3.8788e-37
ENSGALG00000015944	RIMS1	DOWN	0.42261	36	34	33	10	19	13	-1.2426	2.75001e-05	0.000155002
ENSGALG00000016074	RIMS2	DOWN	0.13747	368	500	451	75	45	54	-2.86282	8.01836e-54	1.69078e-51
ENSGALG00000029094	RN7SL1	UP	2.93878	6	11	5	30	11	22	1.55522	4.12048e-05	0.000225557
ENSGALG00000028709	RNF144A	DOWN	0.495319	1205	1450	1602	696	703	627	-1.01357	2.19318e-11	2.9718e-10
ENSGALG00000009865	RNF150	UP	4.52792	16	25	39	127	108	113	2.17885	6.14288e-23	2.26214e-21
ENSGALG00000028822	RNF152	DOWN	0.168719	77	94	82	14	9	18	-2.5673	3.3502e-23	1.25779e-21
ENSGALG00000003577	RNF19B	UP	2.42718	323	279	295	531	712	884	1.27928	5.87783e-16	1.28702e-14
ENSGALG00000004823	RNF2	DOWN	0.291724	610	685	753	185	194	197	-1.77732	9.4734e-28	4.79684e-26
ENSGALG00000022952	RNF212	UP	28.147	0	0	0	4	4	2	4.81491	0.00218294	0.00798691
ENSGALG00000015519	ROBO2	DOWN	0.178985	114	117	111	21	20	18	-2.48209	3.55826e-26	1.65977e-24
ENSGALG00000021448	ROBO3	DOWN	0.177211	1637	1899	2008	273	317	360	-2.49646	4.3797e-56	1.03718e-53
ENSGALG00000003759	RORA	DOWN	0.272229	14	22	26	4	7	5	-1.87711	2.04919e-06	1.40068e-05
ENSGALG00000015150	RORB	DOWN	0.433652	17	30	30	8	12	12	-1.20539	0.000253524	0.00118293
ENSGALG00000005848	RP11-195F19.29	DOWN	0.499509	771	937	897	336	415	512	-1.00142	8.14583e-11	1.01283e-09
ENSGALG00000016257	RP11-240B13.2	DOWN	0.493007	17	23	34	4	13	18	-1.02032	0.00179981	0.00676212
ENSGALG00000015744	RP11-26J3.4	UP	3.01062	1664	1699	1888	4595	5041	5667	1.59006	3.47538e-26	1.62603e-24
ENSGALG00000013515	RP11-287D1.3	DOWN	0.161241	67	74	66	13	14	5	-2.63271	3.96426e-21	1.30111e-19
ENSGALG00000006851	RP11-310K10.1	DOWN	0.171141	1153	1448	1594	269	249	169	-2.54674	3.80654e-55	8.61678e-53
ENSGALG00000027617	RP11-385J1.3	UP	4.02143	144	149	172	583	593	629	2.00771	1.16339e-33	8.73561e-32
ENSGALG00000011889	RP11-47I22.4	UP	2.52096	15	15	23	50	41	38	1.33398	7.19598e-07	5.27465e-06
ENSGALG00000002749	RP11-565P22.6	DOWN	0.457934	234	315	321	115	124	145	-1.12679	3.97199e-11	5.17265e-10
ENSGALG00000027535	RP11-762I7.5	UP	2.03843	746	731	754	1098	1402	1936	1.02746	1.06773e-11	1.51202e-10
ENSGALG00000018783	RP11-834C11.12	UP	12.1379	4	1	2	35	23	28	3.60144	7.56026e-16	1.62535e-14
ENSGALG00000002431	RP4-608O15.3	UP	15.5408	12	6	12	141	177	138	3.95799	1.48776e-53	3.09474e-51
ENSGALG00000001709	RP5-966M1.6	UP	4.58077	139	109	134	429	520	756	2.19559	1.87188e-38	1.84704e-36
ENSGALG00000004840	RPH3A	UP	3.50285	3	2	3	9	17	2	1.80853	0.00188466	0.00704823
ENSGALG00000009312	RPL22L1	UP	2.33981	740	726	780	1300	1605	2212	1.22639	5.37874e-16	1.17941e-14
ENSGALG00000024398	RPS28	UP	2.08706	518	498	425	746	776	1424	1.06147	4.79468e-12	7.04242e-11
ENSGALG00000005140	RRAD	DOWN	0.368489	7345	7693	7789	2482	2531	3143	-1.44031	4.56594e-22	1.59373e-20
ENSGALG00000012181	RRH	UP	2.50078	4	3	11	9	22	13	1.32238	0.00163164	0.00620756
ENSGALG00000016442	RRM2	UP	3.18246	124	134	201	257	544	616	1.67014	8.91807e-24	3.50193e-22
ENSGALG00000013281	RSPH4A	DOWN	0.0334948	4	4	3	0	0	0	-4.89992	0.00111842	0.00444278
ENSGALG00000001946	RSPO1	UP	7.58199	3	4	7	27	39	39	2.92258	1.19493e-15	2.52659e-14
ENSGALG00000026873	RSPO2	UP	3.62615	3	0	5	6	15	8	1.85844	0.00124456	0.0048747
ENSGALG00000023640	RSPO4	UP	17.9275	46	42	28	559	512	963	4.1641	1.36308e-100	1.31137e-97
ENSGALG00000026484	RUNX2	UP	2.28209	611	687	735	1411	1564	1506	1.19036	4.24126e-15	8.47866e-14
ENSGALG00000026821	RUNX3	UP	11.8103	1	2	2	19	18	24	3.56198	4.59902e-12	6.78091e-11
ENSGALG00000002371	RUSC2	DOWN	0.45637	1677	2084	2211	848	968	809	-1.13172	5.55443e-14	9.92171e-13
ENSGALG00000003406	RXRG	DOWN	0.122615	1919	2535	2382	269	251	288	-3.02779	1.65099e-76	9.07633e-74
ENSGALG00000010812	RYR2	DOWN	0.14906	8	8	14	0	1	3	-2.74603	2.22397e-05	0.000127499
ENSGALG00000009705	RYR3	DOWN	0.497674	189	203	251	117	122	68	-1.00673	1.42027e-08	1.34371e-07
ENSGALG00000014989	S100Z	UP	8.11119	3	8	4	44	50	26	3.01991	2.42577e-17	5.99356e-16
ENSGALG00000010683	S1PR3	UP	6.47074	75	91	82	514	554	485	2.69393	3.44911e-52	6.39665e-50
ENSGALG00000003739	SALL1	DOWN	0.199161	17	14	28	7	1	3	-2.328	2.15088e-07	1.70312e-06
ENSGALG00000015679	SAMSN1	UP	3.74103	5	5	3	18	20	10	1.90343	1.97119e-05	0.00011377
ENSGALG00000009060	SAPCD2	UP	2.91486	35	30	61	117	128	108	1.54343	6.59808e-14	1.16741e-12
ENSGALG00000016348	SAT1	UP	4.01168	2503	2871	2956	8729	10794	12903	2.0042	5.7048e-40	6.18409e-38
ENSGALG00000008135	SATB2	UP	2.77433	266	234	304	791	736	618	1.47214	2.10308e-20	6.46163e-19
ENSGALG00000027314	SAXO1	UP	9.83789	4	11	5	70	66	57	3.29835	5.97248e-27	2.9372e-25
ENSGALG00000014179	SBK1	UP	4.12544	1	2	5	9	15	9	2.04455	0.000227249	0.00107203
ENSGALG00000026651	SCARA3	UP	8.15476	99	81	107	641	791	839	3.02764	3.87877e-67	1.53092e-64
ENSGALG00000016580	SCARA5	UP	25.6673	2	7	7	99	152	156	4.68186	3.00261e-58	7.96882e-56
ENSGALG00000002829	SCARF1	UP	2.7281	18	11	29	46	51	56	1.44789	2.16573e-08	1.99743e-07
ENSGALG00000005739	SCD	DOWN	0.446428	1050	1101	1206	514	429	500	-1.1635	3.26267e-14	5.97068e-13
ENSGALG00000010770	SCIN	UP	3.03627	27	22	48	85	117	82	1.6023	2.42003e-13	4.06233e-12
ENSGALG00000007409	SCN4B	UP	2.7094	16	15	22	46	35	58	1.43797	1.0003e-07	8.33653e-07
ENSGALG00000006112	SCN5A	DOWN	0.149046	342	484	531	82	65	46	-2.74617	4.91715e-51	8.58953e-49
ENSGALG00000006270	SCNN1G	UP	2.09905	56	75	71	112	153	146	1.06973	2.21219e-08	2.03175e-07
ENSGALG00000028912	SCRT2	UP	13.7211	4	2	4	48	39	50	3.77833	1.53854e-23	5.92068e-22
ENSGALG00000014178	SCUBE1	UP	4.22991	0	5	4	7	20	11	2.08063	2.52667e-05	0.000143464
ENSGALG00000005892	SCUBE2	DOWN	0.438666	161	253	242	102	91	83	-1.1888	2.94426e-11	3.91035e-10
ENSGALG00000000569	SDC3	UP	3.14905	7	11	8	22	29	29	1.65491	1.03153e-06	7.39559e-06
ENSGALG00000005456	SDR42E1	DOWN	0.475574	30	24	36	20	11	10	-1.07226	0.000527689	0.00227209
ENSGALG00000003399	SELE	DOWN	0.102365	261	287	328	33	28	25	-3.2882	5.96278e-57	1.4804e-54
ENSGALG00000006560	SEMA3A	DOWN	0.473856	411	542	638	276	266	178	-1.07748	1.84499e-11	2.51327e-10
ENSGALG00000008455	SEMA3C	DOWN	0.370368	2397	2771	3080	1111	912	904	-1.43297	2.12913e-21	7.09388e-20
ENSGALG00000006563	SEMA3D	DOWN	0.226314	6853	7965	8142	1850	1700	1446	-2.1436	7.88728e-45	1.03768e-42
ENSGALG00000003203	SEMA3DL	UP	3.46492	13	20	22	49	56	80	1.79282	1.62856e-12	2.50434e-11
ENSGALG00000013370	SEMA3F	UP	2.00876	407	487	453	731	788	1108	1.0063	6.2958e-11	7.93704e-10
ENSGALG00000026957	SEMA4G	UP	2.1687	79	59	61	112	144	165	1.11683	5.89819e-09	5.84615e-08
ENSGALG00000027651	SEMA6CL	UP	3.98788	12	12	2	24	37	41	1.99562	1.4032e-09	1.51789e-08
ENSGALG00000014857	SEPP1	UP	2.25761	332	422	425	849	876	840	1.1748	3.20571e-14	5.87446e-13
ENSGALG00000019555	SERPINB1	UP	2.90811	13	6	2	18	24	18	1.54008	6.07574e-05	0.000321388
ENSGALG00000017017	SERPINE3	UP	3.86443	3	3	2	6	22	3	1.95026	0.000535821	0.0023013
ENSGALG00000009470	SERPINI1	DOWN	0.423496	857	884	1061	321	371	455	-1.23958	1.16772e-15	2.47245e-14
ENSGALG00000017204	SESN3	UP	2.02321	115	113	148	256	296	180	1.01665	3.26474e-09	3.33692e-08
ENSGALG00000009241	SFRP2	UP	2.13687	256	347	308	557	591	737	1.0955	3.67844e-12	5.48134e-11
ENSGALG00000002503	SFTPA1	UP	13.5529	1	2	1	18	21	18	3.76052	6.05283e-12	8.78145e-11
ENSGALG00000016094	SFXN5	UP	2.03847	72	101	98	155	168	211	1.02749	1.41361e-08	1.33823e-07
ENSGALG00000003886	SGCD	DOWN	0.458044	106	141	231	79	90	39	-1.12644	2.92111e-09	3.01979e-08
ENSGALG00000017122	SGCG	DOWN	0.352706	195	265	276	74	88	88	-1.50346	5.65306e-17	1.34494e-15
ENSGALG00000011113	SGIP1	UP	5.57798	9	2	9	19	59	32	2.47974	2.46684e-13	4.13639e-12
ENSGALG00000015525	SGK3	DOWN	0.495981	1960	2210	2381	981	1060	1096	-1.01164	1.43113e-11	1.98754e-10
ENSGALG00000011281	SGOL1	UP	2.44102	28	29	39	61	88	78	1.28749	1.21968e-08	1.15964e-07
ENSGALG00000010122	SH2D4A	UP	2.15409	91	68	100	194	228	116	1.10708	1.14409e-09	1.25346e-08
ENSGALG00000002370	SH2D4B	UP	3.79819	1	3	5	11	15	8	1.92531	0.000344143	0.00155806
ENSGALG00000015665	SH3BP2	UP	6.9592	40	40	40	253	346	212	2.79892	1.18619e-45	1.63027e-43
ENSGALG00000004140	SH3BP4	DOWN	0.375252	17550	19275	21796	7251	7042	6868	-1.41407	1.64346e-21	5.4876e-20
ENSGALG00000010688	SHC3	UP	4.52238	5	3	2	17	17	11	2.17708	5.1594e-06	3.31879e-05
ENSGALG00000026042	SHISA3	DOWN	0.273233	13	14	8	2	3	4	-1.8718	0.000226751	0.00107001
ENSGALG00000020627	SHOX2	UP	6.22511	1	1	1	2	6	12	2.6381	0.00068034	0.00284655
ENSGALG00000007080	SHROOM1	DOWN	0.47154	795	752	869	378	322	399	-1.08455	2.82973e-12	4.2704e-11
ENSGALG00000016614	SHROOM2	DOWN	0.274001	1160	1290	1488	369	320	347	-1.86775	5.66052e-33	4.01531e-31
ENSGALG00000011487	SHROOM3	DOWN	0.45328	855	863	1003	391	445	354	-1.14152	1.53203e-13	2.62319e-12
ENSGALG00000014812	SIDT1	UP	2.9527	5	3	9	23	22	4	1.56204	0.000116447	0.000581782
ENSGALG00000009381	SIPA1L1	DOWN	0.344018	8026	9245	10561	3228	2985	2976	-1.53944	6.73037e-25	2.84617e-23
ENSGALG00000006176	SIRPA	UP	4.0569	32	25	33	79	127	150	2.02038	1.34597e-20	4.18286e-19
ENSGALG00000017128	SKA3	UP	2.32583	62	62	76	117	160	174	1.21774	1.5331e-10	1.84658e-09
ENSGALG00000016234	SLA	DOWN	0.213152	1810	1974	2126	393	408	415	-2.23004	3.23462e-46	4.52641e-44
ENSGALG00000014108	SLC10A4	UP	2.8054	113	100	96	218	252	376	1.48821	1.78866e-17	4.48416e-16
ENSGALG00000006930	SLC12A5	UP	3.04404	39	31	34	105	118	84	1.60599	7.88658e-14	1.38267e-12
ENSGALG00000001705	SLC14A2	DOWN	0.36573	65	44	70	20	20	23	-1.45115	6.15327e-09	6.08332e-08
ENSGALG00000011671	SLC15A2	UP	3.62778	4	3	3	13	8	15	1.85909	0.000222721	0.00105261
ENSGALG00000002728	SLC16A3	UP	2.48067	2188	2413	2556	4930	6108	6167	1.31073	1.32495e-18	3.59067e-17
ENSGALG00000004162	SLC16A6	UP	4.09434	22	21	20	96	109	45	2.03363	2.49099e-17	6.14485e-16
ENSGALG00000009759	SLC16A7	DOWN	0.458928	140	127	158	85	45	57	-1.12366	5.13383e-09	5.1315e-08
ENSGALG00000028225	SLC17A9	DOWN	0.350699	332	348	398	109	111	145	-1.51169	7.03621e-19	1.94799e-17
ENSGALG00000008811	SLC1A4	DOWN	0.411357	1912	2015	2454	904	885	730	-1.28154	2.07627e-17	5.16317e-16
ENSGALG00000000558	SLC1A6	UP	3.51362	149	149	173	603	534	454	1.81296	9.04721e-28	4.59616e-26
ENSGALG00000010673	SLC1A7	DOWN	0.396749	51	42	81	24	22	20	-1.3337	1.20103e-07	9.88636e-07
ENSGALG00000015055	SLC22A16	UP	2.51887	27	27	35	87	85	44	1.33278	6.67139e-09	6.56183e-08
ENSGALG00000006454	SLC22A18	UP	6.36578	7	3	2	20	18	38	2.67034	6.94408e-11	8.72574e-10
ENSGALG00000011615	SLC22A2	UP	3.83849	3	0	7	15	11	12	1.94054	4.14871e-05	0.000226941
ENSGALG00000012816	SLC22A23	UP	3.12843	43	39	47	123	164	104	1.64544	6.26447e-16	1.36392e-14
ENSGALG00000020002	SLC22A3	UP	44.374	5	1	2	119	137	103	5.47164	2.95419e-59	8.12032e-57
ENSGALG00000015080	SLC24A2	DOWN	0.363457	27	31	34	14	11	7	-1.46014	6.46376e-06	4.08275e-05
ENSGALG00000013303	SLC27A1	UP	3.32465	119	177	155	450	482	517	1.7332	2.46052e-25	1.09149e-23
ENSGALG00000002522	SLC28A2	DOWN	0.482321	26	28	30	9	12	18	-1.05194	0.00081841	0.00335762
ENSGALG00000014324	SLC2A3	UP	3.05983	1649	1539	1894	4038	5609	5443	1.61345	7.19542e-27	3.52736e-25
ENSGALG00000002466	SLC2A5	UP	2.55922	59	69	77	140	181	187	1.3557	4.60484e-13	7.51668e-12
ENSGALG00000002982	SLC2A6	UP	3.75413	38	31	31	144	108	111	1.90848	4.80972e-19	1.34856e-17
ENSGALG00000026727	SLC30A10	DOWN	0.416179	126	144	156	52	59	60	-1.26473	8.01894e-11	9.97862e-10
ENSGALG00000029011	SLC35F1	DOWN	0.409525	19	17	15	7	7	6	-1.28798	0.00116925	0.00462203
ENSGALG00000016589	SLC35F6	UP	2.47533	592	637	613	1197	1332	1908	1.30762	9.10154e-18	2.31188e-16
ENSGALG00000016185	SLC37A1	DOWN	0.404575	39	51	68	29	16	16	-1.30552	5.29968e-07	3.94097e-06
ENSGALG00000008497	SLC38A2	DOWN	0.492115	17536	19062	21039	9351	10283	7693	-1.02293	3.55911e-12	5.31897e-11
ENSGALG00000028871	SLC38A3	UP	35.5136	3	6	2	80	131	182	5.1503	5.22599e-60	1.51781e-57
ENSGALG00000009730	SLC38A4	DOWN	0.143494	30	30	36	2	7	4	-2.80094	1.74794e-13	2.98294e-12
ENSGALG00000028259	SLC39A14	UP	2.06625	707	711	844	1249	1633	1646	1.04702	4.19632e-12	6.20498e-11
ENSGALG00000012298	SLC39A8	DOWN	0.229098	484	619	620	114	139	128	-2.12596	2.28584e-36	2.01062e-34
ENSGALG00000009973	SLC3A1	UP	2.32569	80	89	91	175	242	169	1.21766	1.68322e-11	2.30925e-10
ENSGALG00000012697	SLC41A2	DOWN	0.455347	3124	3364	3582	1451	1506	1471	-1.13496	2.74332e-14	5.06937e-13
ENSGALG00000002783	SLC43A2	UP	5.22963	337	305	348	1835	1835	1324	2.38671	1.06137e-51	1.8779e-49
ENSGALG00000011379	SLC44A5	DOWN	0.483726	178	222	280	111	127	77	-1.04774	2.6679e-09	2.7748e-08
ENSGALG00000000703	SLC45A3	DOWN	0.327941	320	384	387	111	83	151	-1.60849	6.78232e-21	2.17048e-19
ENSGALG00000011120	SLC4A10	DOWN	0.383412	243	297	323	128	96	93	-1.38303	2.12327e-15	4.3578e-14
ENSGALG00000016017	SLC4A11	DOWN	0.298365	2334	2457	2852	887	851	446	-1.74485	2.82356e-30	1.75964e-28
ENSGALG00000005083	SLC5A10	UP	6.83683	4	5	6	37	36	28	2.77333	1.44713e-14	2.75008e-13
ENSGALG00000016804	SLC5A7	UP	6.23136	6	0	8	30	27	29	2.63955	3.25015e-12	4.87618e-11
ENSGALG00000010494	SLC5A9	UP	3.01745	7	2	9	24	12	17	1.59333	5.43556e-05	0.000290217
ENSGALG00000010992	SLC6A15	DOWN	0.358041	395	441	430	133	147	159	-1.4818	6.80178e-19	1.88648e-17
ENSGALG00000000394	SLC6A17	UP	57.3666	1	3	4	126	185	154	5.84214	7.59354e-73	3.54204e-70
ENSGALG00000019527	SLC6A19	UP	19.5157	0	3	2	33	41	27	4.28656	1.58768e-20	4.91733e-19
ENSGALG00000004246	SLC6A4	UP	2.91146	29	31	40	81	124	77	1.54174	1.47579e-12	2.27396e-11
ENSGALG00000005672	SLC6A7	DOWN	0.110713	61	91	115	11	8	9	-3.17511	2.42545e-30	1.52388e-28
ENSGALG00000010098	SLC6A9	DOWN	0.476871	2993	3518	3467	1399	1484	1722	-1.06833	7.27147e-13	1.15989e-11
ENSGALG00000017085	SLC7A1	DOWN	0.436941	997	1080	1249	517	493	385	-1.19449	7.39128e-15	1.45305e-13
ENSGALG00000009758	SLC7A11	DOWN	0.379961	770	810	923	301	317	299	-1.39608	4.8336e-19	1.35279e-17
ENSGALG00000013627	SLC7A2	UP	2.91378	6	13	2	18	21	21	1.54289	6.07574e-05	0.000321388
ENSGALG00000005727	SLC7A3	DOWN	0.456433	4550	4941	4884	1899	1965	2500	-1.13153	2.54803e-14	4.73694e-13
ENSGALG00000009400	SLC8A3	DOWN	0.484615	142	148	183	85	76	59	-1.04509	2.56397e-08	2.3257e-07
ENSGALG00000012517	SLC9A3	DOWN	0.230943	94	114	141	33	22	22	-2.11439	3.08436e-21	1.01665e-19
ENSGALG00000007650	SLC9A3R1	UP	2.89002	112	101	121	224	269	446	1.53108	8.47236e-19	2.32469e-17
ENSGALG00000007867	SLC9A5	UP	5.29283	15	8	15	38	75	84	2.40404	9.08574e-19	2.48414e-17
ENSGALG00000017302	SLCO2B1	UP	17.2864	4	2	1	41	51	31	4.11156	2.56988e-23	9.71947e-22
ENSGALG00000015574	SLCO5A1	DOWN	0.275234	343	371	522	105	135	86	-1.86127	2.69909e-27	1.34023e-25
ENSGALG00000014419	SLIT2	DOWN	0.370846	949	1172	1199	405	376	404	-1.43111	2.26023e-20	6.90311e-19
ENSGALG00000001916	SLIT3	DOWN	0.49493	5069	5985	6328	3047	2790	2423	-1.0147	6.86395e-12	9.90223e-11
ENSGALG00000011743	SMCO3	UP	9.01801	1	0	2	15	8	6	3.17281	3.20669e-06	2.13774e-05
ENSGALG00000002427	SMIM5	UP	3.26015	19	19	23	79	62	51	1.70494	8.49184e-12	1.21369e-10
ENSGALG00000009415	SMOC1	DOWN	0.15852	11338	14248	15383	2489	2064	1651	-2.65727	9.61405e-66	3.52355e-63
ENSGALG00000011205	SMOC2	DOWN	0.481097	4005	4424	5185	1925	2489	1904	-1.0556	1.10949e-12	1.73737e-11
ENSGALG00000015977	SMOX	UP	4.89502	177	140	219	800	921	808	2.29132	4.35206e-44	5.49109e-42
ENSGALG00000011865	SMTN	DOWN	0.462107	3109	3342	3376	1451	1338	1601	-1.1137	8.09624e-14	1.41781e-12
ENSGALG00000003566	SMURF2	DOWN	0.416811	7116	7201	8668	3435	3715	2048	-1.26254	1.82586e-17	4.55519e-16
ENSGALG00000015935	SMYD1	DOWN	0.292408	76	57	102	15	25	26	-1.77395	1.20211e-13	2.07911e-12
ENSGALG00000015241	SNAI2	UP	2.51067	779	666	896	1574	1859	2260	1.32808	1.71389e-18	4.61221e-17
ENSGALG00000021542	SNCB	UP	2.91313	25	29	30	53	57	128	1.54257	1.78943e-11	2.44407e-10
ENSGALG00000029134	SNPH	UP	5.24932	1	1	4	6	13	13	2.39213	5.22791e-05	0.000279907
ENSGALG00000004205	SOAT1	UP	2.03299	1813	1662	2172	3871	4039	3130	1.02361	5.4337e-12	7.92805e-11
ENSGALG00000011295	SOCS2	UP	3.4342	9	3	14	25	24	38	1.77997	1.03111e-07	8.5794e-07
ENSGALG00000027786	SOCS3	UP	4.19152	270	228	235	858	950	1187	2.06747	9.70383e-38	9.27771e-36
ENSGALG00000018557	SOD3	UP	3.6655	173	197	218	727	612	734	1.87401	1.16085e-30	7.47657e-29
ENSGALG00000005359	SORBS1	DOWN	0.300931	1143	1337	1506	375	472	308	-1.73249	6.37075e-29	3.566e-27
ENSGALG00000013427	SORBS2	DOWN	0.174776	143	190	210	30	37	24	-2.51642	3.4674e-33	2.51762e-31
ENSGALG00000008465	SORCS1	DOWN	0.322817	354	397	408	109	154	99	-1.63121	1.01928e-21	3.4559e-20
ENSGALG00000015554	SORCS2	DOWN	0.2021	91	115	142	35	26	6	-2.30686	1.34631e-23	5.19392e-22
ENSGALG00000002317	SORD	DOWN	0.373045	49	48	82	15	24	25	-1.42258	1.4826e-08	1.39582e-07
ENSGALG00000010797	SOSTDC1	UP	10.7457	1	0	0	0	1	13	3.42569	0.00118371	0.00466125
ENSGALG00000006907	SOWAHA	DOWN	0.170767	7	8	5	0	3	0	-2.5499	0.00068034	0.00284655
ENSGALG00000010900	SPC25	UP	2.26497	88	113	151	203	261	304	1.17949	8.7289e-12	1.24526e-10
ENSGALG00000002792	SPDEF	UP	5.75903	2	1	1	9	7	8	2.52583	0.000284521	0.00131402
ENSGALG00000008469	SPINT1	UP	2.29498	540	534	625	1157	1225	1387	1.19848	3.95809e-15	7.9539e-14
ENSGALG00000013817	SPIRE1	UP	2.29191	373	385	413	834	851	910	1.19655	1.11278e-14	2.14919e-13
ENSGALG00000000521	SPIRE2	UP	5.36879	66	61	58	209	306	457	2.4246	2.55545e-39	2.73167e-37
ENSGALG00000009568	SPOCK3	DOWN	0.098656	2	6	6	1	0	0	-3.34145	0.00118371	0.00466125
ENSGALG00000010926	SPP1	UP	29.798	75	29	38	1467	1379	1277	4.89714	4.16258e-142	9.15351e-139
ENSGALG00000026251	SPRY4	DOWN	0.207879	146	122	131	34	27	19	-2.26619	3.98495e-25	1.7279e-23
ENSGALG00000028281	SPRY4L	DOWN	0.185292	149	133	147	15	37	25	-2.43213	9.12391e-29	5.05196e-27
ENSGALG00000008940	SPTBN5	DOWN	0.149247	1196	1514	1641	274	170	175	-2.74423	1.82738e-62	5.86018e-60
ENSGALG00000005906	SQSTM1	UP	2.68587	3173	2989	3382	6993	8178	9724	1.42539	1.0867e-21	3.67639e-20
ENSGALG00000010625	SRD5A2	DOWN	0.324846	100	145	169	37	44	48	-1.62217	1.15196e-15	2.44245e-14
ENSGALG00000006796	SRPX2	DOWN	0.496682	1075	1087	1072	489	448	621	-1.00961	3.89296e-11	5.08264e-10
ENSGALG00000002638	SRRL	UP	7.298	93	113	100	719	837	606	2.8675	3.08675e-61	9.31654e-59
ENSGALG00000016210	ST3GAL1	UP	2.33341	107	108	145	315	313	177	1.22244	1.14099e-12	1.78308e-11
ENSGALG00000005550	ST6GAL1	UP	28.2509	11	10	11	314	314	253	4.82022	4.6525e-88	3.41028e-85
ENSGALG00000016803	ST6GAL2	DOWN	0.239845	97	57	79	16	22	16	-2.05983	1.01409e-16	2.34734e-15
ENSGALG00000009027	ST6GALNAC3	DOWN	0.447273	168	200	286	108	122	49	-1.16077	8.47873e-11	1.04999e-09
ENSGALG00000005063	ST6GALNAC4	UP	2.64899	371	460	404	741	993	1458	1.40544	9.82631e-20	2.8756e-18
ENSGALG00000005298	ST6GALNAC6	UP	2.35964	527	578	610	1166	1242	1509	1.23857	4.69094e-16	1.04046e-14
ENSGALG00000009380	ST7	DOWN	0.48833	716	784	852	361	358	389	-1.03407	2.68391e-11	3.58002e-10
ENSGALG00000001808	ST8SIA5	UP	2.24013	94	106	142	273	279	182	1.16358	2.04381e-11	2.77673e-10
ENSGALG00000012051	STAC	DOWN	0.159073	578	846	830	155	98	89	-2.65224	5.29117e-54	1.13121e-51
ENSGALG00000017065	STARD13	DOWN	0.415309	1356	1484	1807	716	734	397	-1.26774	7.99794e-17	1.87671e-15
ENSGALG00000009145	STARD9	DOWN	0.469641	2120	2395	2876	1275	1413	634	-1.09037	3.32867e-13	5.49177e-12
ENSGALG00000002893	STC2	DOWN	0.257296	1088	1175	1164	284	307	262	-1.9585	8.22366e-35	6.69772e-33
ENSGALG00000011232	STK11IP	UP	2.04539	450	414	480	826	903	933	1.03238	1.99879e-11	2.71796e-10
ENSGALG00000012351	STK17A	DOWN	0.430573	37	32	72	16	17	25	-1.21567	4.63664e-06	3.00893e-05
ENSGALG00000015023	STK32B	UP	11.4975	0	1	0	1	6	8	3.52324	0.000648805	0.0027328
ENSGALG00000020615	STK32C	UP	11.6083	1	3	1	19	26	15	3.53709	7.59982e-12	1.09229e-10
ENSGALG00000006145	STK35	UP	3.04216	24	18	34	80	73	70	1.6051	7.58385e-12	1.09101e-10
ENSGALG00000026181	STRIP2	DOWN	0.362462	21	27	30	12	9	6	-1.4641	2.7971e-05	0.000157368
ENSGALG00000003033	STXBP4	DOWN	0.419482	709	825	960	373	414	216	-1.25332	9.20156e-16	1.9727e-14
ENSGALG00000027147	SUB1L1	UP	4.24792	1	1	7	14	16	8	2.08676	1.61664e-05	9.5235e-05
ENSGALG00000010599	SULT6B1	DOWN	0.465066	59	52	61	32	31	14	-1.10449	6.71962e-06	4.23047e-05
ENSGALG00000015677	SUSD1	UP	2.0583	17	14	34	39	45	45	1.04145	6.48408e-05	0.000341579
ENSGALG00000025886	SUSD3	UP	30.2196	1	0	0	11	16	13	4.91741	2.10304e-10	2.50171e-09
ENSGALG00000009388	SUSD4	UP	3.3701	42	60	48	153	181	156	1.75279	3.65669e-19	1.03091e-17
ENSGALG00000006859	SV2B	DOWN	0.0285452	4	2	7	0	0	0	-5.13061	0.000295644	0.0013609
ENSGALG00000016108	SYBU	UP	2.15691	155	177	197	344	357	400	1.10897	1.84308e-11	2.5129e-10
ENSGALG00000002511	SYCP1	DOWN	0.172575	70	58	78	14	14	6	-2.53471	3.48247e-20	1.04698e-18
ENSGALG00000010233	SYNDIG1L	UP	2.5567	17	24	21	43	68	43	1.35428	1.52628e-07	1.24044e-06
ENSGALG00000007048	SYNM	DOWN	0.433643	1162	1481	1805	811	729	291	-1.20542	2.35658e-15	4.81737e-14
ENSGALG00000011994	SYNPO2	DOWN	0.375315	401	501	579	217	201	113	-1.41383	7.01711e-18	1.80324e-16
ENSGALG00000005207	SYNPO2L	DOWN	0.407928	103	107	118	44	51	34	-1.29361	5.08086e-10	5.82785e-09
ENSGALG00000005468	SYNRG	DOWN	0.485549	3169	3490	3976	1971	1860	1113	-1.04231	2.4354e-12	3.69705e-11
ENSGALG00000004306	SYT12	UP	2.6463	54	89	93	173	172	257	1.40398	1.208e-14	2.32726e-13
ENSGALG00000008055	SYT13	UP	7.34548	7	3	6	34	43	39	2.87686	6.00388e-16	1.31275e-14
ENSGALG00000026033	SYT2	UP	6.21953	0	2	3	5	19	8	2.6368	1.69398e-05	9.91462e-05
ENSGALG00000013302	SYT7	UP	3.69416	3	3	1	8	8	10	1.88525	0.00199443	0.00739588
ENSGALG00000005265	SYT9	DOWN	0.279434	42	44	68	20	17	4	-1.83942	4.27135e-11	5.53442e-10
ENSGALG00000011489	T	UP	21.9676	12	14	15	302	367	207	4.45731	1.02749e-81	6.32649e-79
ENSGALG00000013994	TAAR1	UP	5.64941	5	3	1	12	20	19	2.4981	2.09739e-07	1.66504e-06
ENSGALG00000015122	TAF4B	DOWN	0.249137	162	145	184	34	40	44	-2.00499	4.33074e-23	1.61803e-21
ENSGALG00000013747	TAGAP	UP	13.2003	2	0	0	11	9	10	3.7225	6.00537e-07	4.43573e-06
ENSGALG00000011902	TAGLN	DOWN	0.43692	82803	91020	87938	29488	31674	50139	-1.19456	5.22386e-16	1.14873e-14
ENSGALG00000015379	TAGLN3	UP	4.75769	2	6	7	30	18	22	2.25026	7.03809e-09	6.87856e-08
ENSGALG00000000893	TAT	UP	2.6043	10	5	5	17	19	15	1.3809	0.000626612	0.00264912
ENSGALG00000016776	TBC1D8	UP	2.79869	150	124	145	361	404	372	1.48475	1.2102e-18	3.2971e-17
ENSGALG00000015244	TBX19	UP	4.50093	3	0	2	11	9	3	2.17022	0.00132328	0.00514763
ENSGALG00000026276	TCF15	UP	10.4176	3	0	4	17	21	36	3.38096	2.12763e-13	3.59502e-12
ENSGALG00000029024	TCF21	UP	28.1065	0	0	0	1	7	2	4.81283	0.00218294	0.00798691
ENSGALG00000003516	TCIRG1	UP	2.02072	807	938	938	1517	1656	2080	1.01487	1.49325e-11	2.0652e-10
ENSGALG00000016651	TDH	DOWN	0.201483	154	218	221	31	51	33	-2.31127	1.29748e-30	8.26229e-29
ENSGALG00000016356	TDRP	DOWN	0.366823	375	425	386	160	147	113	-1.44684	7.64254e-18	1.96069e-16
ENSGALG00000014124	TEC	UP	5.44928	13	26	32	111	127	136	2.44607	7.17124e-28	3.70426e-26
ENSGALG00000005776	TECR	DOWN	0.442397	1165	1265	1370	527	592	504	-1.17659	1.28074e-14	2.45509e-13
ENSGALG00000006614	TECTA	UP	3.26194	20	28	19	55	82	76	1.70573	2.21659e-12	3.38156e-11
ENSGALG00000006064	TEKT1	DOWN	0.385164	19	45	67	16	23	9	-1.37646	7.85892e-07	5.73872e-06
ENSGALG00000001348	TEKT3	UP	60.5569	0	0	0	1	8	13	5.92022	8.30443e-07	6.03827e-06
ENSGALG00000001768	TENM2	DOWN	0.401386	45	57	48	21	22	15	-1.31694	4.04574e-07	3.07081e-06
ENSGALG00000010706	TENM3	DOWN	0.363415	1020	1115	1390	483	404	337	-1.46031	3.53554e-21	1.16288e-19
ENSGALG00000017261	TENM4	DOWN	0.474033	165	155	223	104	67	75	-1.07694	4.7735e-09	4.79312e-08
ENSGALG00000013183	TERT	UP	33.3792	0	1	3	38	60	43	5.06088	1.47166e-30	9.28412e-29
ENSGALG00000005421	TEX2L	UP	2.09944	69	61	66	127	153	119	1.07	2.77459e-08	2.49762e-07
ENSGALG00000006453	TF	UP	4.9989	56	53	57	319	220	260	2.32161	8.00152e-35	6.55146e-33
ENSGALG00000011635	TFCP2L1	UP	3.71832	49	38	63	220	181	134	1.89465	1.79887e-22	6.53451e-21
ENSGALG00000002594	TFPI	UP	2.00033	535	544	625	917	1295	1093	1.00024	5.32524e-11	6.78572e-10
ENSGALG00000012055	TGFBR2L	UP	14.3089	59	91	108	1013	1150	1394	3.83884	3.28875e-102	3.37492e-99
ENSGALG00000006775	TGM2	UP	2.18344	500	535	493	1018	981	1239	1.1266	1.88888e-13	3.20569e-12
ENSGALG00000009626	THBS1	DOWN	0.258099	153989	179694	191904	53779	41161	34717	-1.954	1.56934e-38	1.56863e-36
ENSGALG00000011200	THBS2	DOWN	0.234044	73501	95805	99526	24544	19623	15904	-2.09515	1.3272e-43	1.6214e-41
ENSGALG00000007677	THNSL1	DOWN	0.426104	296	266	367	127	153	101	-1.23072	5.24592e-13	8.53598e-12
ENSGALG00000011294	THRB	DOWN	0.452336	427	449	488	193	218	185	-1.14453	1.92901e-12	2.94869e-11
ENSGALG00000004087	THSD4	DOWN	0.429481	355	547	658	294	235	105	-1.21934	5.50371e-14	9.86248e-13
ENSGALG00000009957	TIE1	UP	3.23601	12	5	7	25	36	15	1.69421	2.01567e-06	1.37899e-05
ENSGALG00000012076	TIFA	UP	6.79814	12	13	16	88	92	91	2.76514	4.26472e-27	2.11083e-25
ENSGALG00000012568	TIMP3	DOWN	0.228583	12729	13242	15471	3939	3095	2007	-2.12921	1.4362e-44	1.85777e-42
ENSGALG00000017715	TINAGL1	DOWN	0.361974	1499	1727	1597	470	542	685	-1.46604	8.30298e-22	2.82761e-20
ENSGALG00000009392	TLR5	UP	2.85945	87	107	132	284	314	299	1.51574	1.86813e-18	4.99753e-17
ENSGALG00000016590	TLR7	DOWN	0.399481	16	11	23	10	7	2	-1.3238	0.0015896	0.00606564
ENSGALG00000006375	TM4SF19	UP	8.41477	1	0	1	4	4	11	3.07292	0.000308168	0.00141128
ENSGALG00000006027	TM6SF1	DOWN	0.399632	154	184	181	67	53	80	-1.32326	1.94734e-12	2.97374e-11
ENSGALG00000006376	TMC3	UP	2.15165	66	85	102	170	214	140	1.10544	1.25391e-09	1.36313e-08
ENSGALG00000011320	TMCC3	UP	4.48123	5	3	3	13	23	13	2.16389	3.64226e-06	2.40831e-05
ENSGALG00000013212	TMEFF1	DOWN	0.454672	103	113	133	44	58	51	-1.1371	1.37706e-08	1.30524e-07
ENSGALG00000007759	TMEFF2	DOWN	0.309823	1458	1761	1886	484	505	535	-1.69048	4.03489e-28	2.13433e-26
ENSGALG00000026465	TMEM100	UP	13.9908	13	23	16	223	260	225	3.8064	2.03341e-63	6.8044e-61
ENSGALG00000011709	TMEM108	DOWN	0.190445	45	55	54	12	7	9	-2.39256	1.36396e-15	2.85651e-14
ENSGALG00000004760	TMEM116	DOWN	0.489091	218	237	240	114	90	124	-1.03183	3.85211e-09	3.90873e-08
ENSGALG00000026316	TMEM136	UP	3.25595	77	65	89	228	254	245	1.70308	5.9385e-21	1.91638e-19
ENSGALG00000023355	TMEM154	DOWN	0.325435	15	5	19	2	4	6	-1.61956	0.000651192	0.00274024
ENSGALG00000016821	TMEM255B	DOWN	0.238226	59	59	70	11	10	22	-2.06959	8.81117e-15	1.71953e-13
ENSGALG00000012111	TMEM37	UP	18.5652	7	11	3	138	138	107	4.21453	4.96634e-51	8.58953e-49
ENSGALG00000027198	TMEM47	DOWN	0.306356	648	623	808	216	218	178	-1.70672	5.86218e-26	2.69363e-24
ENSGALG00000001304	TMEM52	UP	2.71094	43	46	39	125	147	64	1.43879	3.51041e-12	5.25639e-11
ENSGALG00000005580	TMEM56	DOWN	0.3681	28	17	23	8	11	5	-1.44183	8.55622e-05	0.000440635
ENSGALG00000021620	TMEM59L	UP	2.16262	37	31	29	59	58	87	1.11278	1.30378e-06	9.20599e-06
ENSGALG00000016100	TMEM74	UP	2.64725	5	6	4	12	13	14	1.4045	0.00203963	0.00754532
ENSGALG00000021520	TMEM8C	DOWN	0.276919	499	412	598	138	153	111	-1.85246	3.25083e-28	1.75646e-26
ENSGALG00000000226	TMEM9	UP	2.71613	32	33	47	84	86	124	1.44155	1.39205e-11	1.93742e-10
ENSGALG00000000458	TMPRSS9	DOWN	0.337949	126	152	161	41	36	66	-1.56512	3.84459e-15	7.73591e-14
ENSGALG00000020340	TMX1	UP	2.61605	8	4	8	23	14	14	1.38739	0.000626612	0.00264912
ENSGALG00000000182	TN	UP	6.7169	6	3	3	28	29	23	2.74779	1.26207e-11	1.7677e-10
ENSGALG00000011446	TNFAIP2	UP	2.40529	986	978	1190	2730	2745	1808	1.26621	3.58503e-17	8.70416e-16
ENSGALG00000013861	TNFAIP3	UP	4.07004	130	140	137	443	627	541	2.02504	2.13808e-33	1.57471e-31
ENSGALG00000004788	TNFAIP8L3	DOWN	0.365248	118	89	104	36	49	25	-1.45305	8.72357e-12	1.24526e-10
ENSGALG00000016114	TNFRSF11B	DOWN	0.277226	2962	3458	3507	869	858	929	-1.85087	6.03388e-34	4.55292e-32
ENSGALG00000001882	TNFRSF18	UP	4.17956	12	6	4	39	32	19	2.06335	2.80929e-09	2.9081e-08
ENSGALG00000004419	TNFRSF1B	DOWN	0.493711	535	574	665	251	325	270	-1.01826	1.21622e-10	1.48346e-09
ENSGALG00000016719	TNFRSF21	UP	2.56638	2584	2512	2729	5971	6507	6989	1.35974	6.89142e-20	2.03218e-18
ENSGALG00000004426	TNFRSF8	DOWN	0.481023	60	64	59	30	32	23	-1.05582	8.4484e-06	5.23325e-05
ENSGALG00000009179	TNFSF10	UP	2.92734	1322	1521	1894	4159	4779	4388	1.54959	5.93797e-25	2.518e-23
ENSGALG00000026163	TNFSF11	UP	3.11664	4	5	5	9	17	17	1.63999	0.000389347	0.00173666
ENSGALG00000004496	TNIP1	UP	2.53337	1511	1537	1578	3383	3766	4227	1.34106	3.17424e-19	8.9818e-18
ENSGALG00000015666	TNIP2	UP	4.17666	58	55	62	184	272	255	2.06235	7.08693e-28	3.67303e-26
ENSGALG00000011961	TNIP3	UP	30.8417	0	0	0	3	6	2	4.94681	0.00111842	0.00444278
ENSGALG00000004538	TNN	DOWN	0.354536	113	100	114	35	30	47	-1.496	1.40958e-12	2.18286e-11
ENSGALG00000001459	TNNC1	DOWN	0.416586	223	246	290	85	88	132	-1.26331	6.65976e-13	1.0712e-11
ENSGALG00000000313	TNNI1	DOWN	0.480595	162	120	174	76	41	94	-1.05711	2.28828e-08	2.09987e-07
ENSGALG00000000302	TNNT2	DOWN	0.495401	2347	1931	2750	1085	987	1282	-1.01333	1.25028e-11	1.75437e-10
ENSGALG00000012447	TNS3	DOWN	0.418525	2609	3152	3643	1521	1380	855	-1.25662	4.94636e-17	1.18229e-15
ENSGALG00000003922	TOP2A	UP	2.01612	513	446	643	818	1182	1126	1.01158	3.55491e-11	4.669e-10
ENSGALG00000003737	TOX3	DOWN	0.396569	33	40	45	10	22	13	-1.33436	3.12846e-06	2.0874e-05
ENSGALG00000007324	TP63	DOWN	0.29529	94	72	109	29	29	20	-1.75979	1.4629e-14	2.77663e-13
ENSGALG00000014843	TPD52L1	UP	4.97752	2	7	8	27	23	33	2.31543	2.74378e-10	3.23144e-09
ENSGALG00000006236	TPH1	UP	9.31848	0	3	0	16	10	4	3.22009	1.86371e-06	1.28129e-05
ENSGALG00000003521	TPM1	DOWN	0.400807	91697	98228	108870	37767	36838	40894	-1.31902	4.45685e-19	1.25419e-17
ENSGALG00000012515	TPPP	DOWN	0.41047	43	32	47	24	16	8	-1.28465	6.47173e-06	4.08611e-05
ENSGALG00000015213	TPPP2	UP	46.9059	1	2	0	46	51	56	5.5517	4.96195e-33	3.53608e-31
ENSGALG00000002103	TPPP3	UP	20.3482	0	1	2	21	11	34	4.34683	7.58845e-15	1.48991e-13
ENSGALG00000006267	TPX2	UP	2.25719	541	469	670	965	1267	1438	1.17453	1.38244e-14	2.64019e-13
ENSGALG00000026395	TRABD2A	UP	33.0652	4	2	0	80	59	64	5.04724	8.3823e-39	8.60191e-37
ENSGALG00000027655	TRABD2B	UP	3.66366	16	6	15	41	51	40	1.87329	9.08695e-11	1.1217e-09
ENSGALG00000015026	TRAF3IP2	UP	3.29291	188	216	220	695	704	582	1.71936	2.55588e-26	1.21428e-24
ENSGALG00000011145	TRIL	UP	2.69304	22	20	22	59	56	52	1.42924	1.53361e-08	1.43856e-07
ENSGALG00000009207	TRIM2	UP	2.09938	234	208	242	567	563	251	1.06997	3.23953e-11	4.27668e-10
ENSGALG00000012823	TRIM24	DOWN	0.419073	1558	1789	1944	685	742	711	-1.25473	1.19905e-16	2.7589e-15
ENSGALG00000016595	TRIM35	UP	2.2969	1261	1209	1359	2505	2650	3372	1.19969	1.09325e-15	2.32116e-14
ENSGALG00000021696	TRIM50	DOWN	0.372934	41	59	45	22	18	12	-1.42301	9.73684e-08	8.13235e-07
ENSGALG00000015520	TRIM55	DOWN	0.398544	55	56	82	15	33	26	-1.32719	3.43754e-08	3.05156e-07
ENSGALG00000005958	TRIM66	DOWN	0.336703	279	330	368	113	106	97	-1.57045	1.4458e-19	4.17546e-18
ENSGALG00000000107	TRIM7.1	UP	2.84605	13	4	10	22	18	35	1.50896	1.63248e-05	9.60213e-05
ENSGALG00000012367	TRIM9	UP	2.10067	73	71	55	124	120	163	1.07085	2.52878e-08	2.30056e-07
ENSGALG00000017044	TRPC4	DOWN	0.168508	419	480	495	84	64	78	-2.56911	1.26271e-46	1.81654e-44
ENSGALG00000006297	TRPC7	UP	41.7204	0	0	0	5	1	9	5.38268	7.88758e-05	0.000410042
ENSGALG00000005631	TRPM2	UP	2.49892	57	90	73	135	191	208	1.32131	1.26008e-12	1.9632e-11
ENSGALG00000015154	TRPM6	DOWN	0.345752	219	241	354	94	110	65	-1.53219	5.85058e-18	1.50851e-16
ENSGALG00000016123	TRPS1	DOWN	0.492295	676	745	984	470	450	208	-1.0224	4.48203e-11	5.77821e-10
ENSGALG00000027069	TSC22D3	UP	2.06634	879	795	842	1371	1686	2011	1.04708	3.69806e-12	5.50525e-11
ENSGALG00000002550	TSHB	DOWN	0.160787	23	31	32	10	3	0	-2.63677	3.47389e-11	4.5665e-10
ENSGALG00000010572	TSHR	UP	39.0041	0	0	0	5	4	5	5.28555	0.000152531	0.00074608
ENSGALG00000010343	TSPAN1	UP	4.82578	4	0	6	14	22	12	2.27076	1.41985e-06	9.9889e-06
ENSGALG00000004257	TSPAN15	UP	2.82091	6	6	8	24	15	16	1.49616	9.65112e-05	0.000490944
ENSGALG00000002554	TSPAN2	DOWN	0.176021	1175	1356	1413	255	219	193	-2.50618	2.08396e-53	4.27711e-51
ENSGALG00000016251	TSPAN7	DOWN	0.325849	582	591	681	187	195	201	-1.61772	2.41959e-23	9.17357e-22
ENSGALG00000005655	TSPEAR	UP	2.04356	18	17	36	39	51	50	1.03108	4.95371e-05	0.000267084
ENSGALG00000004992	TTC16	UP	3.81265	57	65	71	215	249	248	1.93079	2.64408e-25	1.16286e-23
ENSGALG00000005676	TTC28	DOWN	0.457989	3242	3785	4385	2071	1882	1034	-1.12662	3.88058e-14	7.01101e-13
ENSGALG00000006812	TTC36	UP	11.4972	1	0	0	1	1	13	3.52321	0.000648805	0.0027328
ENSGALG00000001651	TTI2	UP	2.26736	92	102	103	184	202	267	1.18102	3.18279e-11	4.20544e-10
ENSGALG00000026366	TTN	DOWN	0.422484	1601	1398	2169	878	740	460	-1.24303	2.46959e-16	5.55767e-15
ENSGALG00000015504	TTPA	DOWN	0.427982	27	20	26	10	12	8	-1.22438	0.000365484	0.00164356
ENSGALG00000008444	TUBAL3	DOWN	0.237108	240	255	319	48	58	80	-2.07639	3.87485e-29	2.21731e-27
ENSGALG00000000059	TUBB3	UP	4.93504	24	32	38	101	160	190	2.30306	8.50417e-28	4.34899e-26
ENSGALG00000006370	TULP1	UP	2.11275	15	13	7	27	21	24	1.07912	0.00141458	0.00546965
ENSGALG00000017510	TUSC1	UP	5.35794	32	32	26	63	93	318	2.42168	6.10393e-30	3.67023e-28
ENSGALG00000013674	TUSC3	DOWN	0.280787	64	40	59	16	8	20	-1.83245	1.3014e-11	1.81782e-10
ENSGALG00000004274	TWIST2	UP	2.8842	115	96	134	274	306	383	1.52817	7.23706e-19	1.99285e-17
ENSGALG00000006321	TWIST3	DOWN	0.274337	10	12	13	4	4	1	-1.86598	0.000344143	0.00155806
ENSGALG00000016173	UBASH3A	DOWN	0.212268	64	77	75	15	11	18	-2.23604	7.85077e-18	2.01076e-16
ENSGALG00000026380	UBE2C	UP	3.53922	41	42	66	98	174	240	1.82343	8.3621e-21	2.65398e-19
ENSGALG00000016497	UBXN2A	UP	2.60011	467	543	546	1161	1458	1300	1.37857	2.29226e-19	6.54635e-18
ENSGALG00000014261	UCHL1	DOWN	0.493467	817	799	902	393	345	462	-1.01898	4.33869e-11	5.60751e-10
ENSGALG00000017316	UCP3	UP	2.19259	9	7	15	19	24	23	1.13264	0.000901508	0.00366823
ENSGALG00000008855	UGP2	UP	2.02983	1261	1448	1623	2794	2835	2834	1.02136	7.13551e-12	1.02747e-10
ENSGALG00000011805	UGT2A1	UP	3.55003	62	92	82	290	264	253	1.82783	3.62331e-24	1.46004e-22
ENSGALG00000026462	UNC13A	UP	5.10975	2	4	3	11	21	14	2.35325	1.94869e-06	1.33613e-05
ENSGALG00000004527	UNC13C	DOWN	0.269393	60	48	74	16	21	10	-1.89222	6.43147e-13	1.03556e-11
ENSGALG00000002234	UNC13D	UP	2.10612	212	182	194	390	429	383	1.07459	5.01699e-11	6.42944e-10
ENSGALG00000012219	UNC5C	DOWN	0.151113	581	631	694	124	114	38	-2.7263	9.4906e-55	2.08698e-52
ENSGALG00000002828	UNC80	DOWN	0.347794	49	48	77	16	30	12	-1.5237	2.50909e-09	2.61669e-08
ENSGALG00000013073	UPP1	UP	4.05591	35	31	27	95	109	164	2.02003	9.32885e-21	2.93659e-19
ENSGALG00000008909	USP13	DOWN	0.378909	81	114	154	53	52	21	-1.40008	1.50153e-11	2.07479e-10
ENSGALG00000006755	USP2	UP	2.28213	8	5	14	12	22	26	1.19038	0.00107348	0.00428527
ENSGALG00000012256	UTRN	DOWN	0.499352	7104	7832	9376	4133	4149	3364	-1.00187	1.11469e-11	1.57272e-10
ENSGALG00000024365	V-BG	DOWN	0.470692	25	11	35	9	15	8	-1.08714	0.00177851	0.00669118
ENSGALG00000005257	VCAM1	UP	3.78633	9	5	7	22	37	19	1.9208	1.29443e-07	1.05929e-06
ENSGALG00000005079	VCL	DOWN	0.443457	17223	18780	22027	9558	8745	6331	-1.17313	1.8809e-15	3.88105e-14
ENSGALG00000010417	VDHAP	DOWN	0.40576	23	5	21	5	6	8	-1.3013	0.00130602	0.00508952
ENSGALG00000026166	VDR	UP	2.31085	152	173	187	341	387	416	1.20842	2.84011e-13	4.73649e-12
ENSGALG00000015497	VGLL3	DOWN	0.421273	3207	3380	3928	1402	1469	1397	-1.24717	7.2327e-17	1.70234e-15
ENSGALG00000005763	VILL	UP	11.0432	4	8	3	50	67	47	3.46509	1.01347e-24	4.20492e-23
ENSGALG00000006575	VIPR2	DOWN	0.216372	107	154	166	47	18	23	-2.20842	1.51485e-24	6.20161e-23
ENSGALG00000010583	VIT	DOWN	0.0399978	7	20	8	1	0	0	-4.64394	3.97707e-09	4.02492e-08
ENSGALG00000003743	VPS37B	UP	2.05916	215	280	311	599	547	443	1.04205	5.77494e-11	7.31634e-10
ENSGALG00000006174	VSTM4	DOWN	0.321981	669	816	840	255	228	237	-1.63495	1.84974e-24	7.55255e-23
ENSGALG00000008900	VTG1	UP	17.1224	0	1	1	12	9	18	4.09782	3.64006e-09	3.70579e-08
ENSGALG00000003589	VTN	UP	11.63	2	5	11	72	58	75	3.53978	5.22105e-30	3.17659e-28
ENSGALG00000008980	VWA2	DOWN	0.318933	17	15	24	1	3	13	-1.64868	3.81307e-05	0.000209773
ENSGALG00000010724	VWDE	UP	6.53173	1	1	1	3	9	9	2.70747	0.000401915	0.00178239
ENSGALG00000017103	WASF3	UP	3.43869	18	28	30	76	94	83	1.78186	1.41398e-14	2.69042e-13
ENSGALG00000026326	WBP1L	UP	2.60125	812	804	894	1882	2153	2292	1.37921	7.51576e-20	2.20362e-18
ENSGALG00000001130	WBSCR17	DOWN	0.361519	2281	2490	2651	840	881	870	-1.46786	2.90608e-22	1.0379e-20
ENSGALG00000014957	WDR1	DOWN	0.439365	18494	20121	21537	8118	8425	8988	-1.18651	9.1114e-16	1.95609e-14
ENSGALG00000008696	WDR63	DOWN	0.323223	35	61	59	15	15	18	-1.6294	1.42045e-09	1.53331e-08
ENSGALG00000012875	WEE2	UP	2.26075	8	7	10	20	27	8	1.1768	0.00134731	0.00523453
ENSGALG00000005503	WFDC1	DOWN	0.348497	176	186	178	60	48	74	-1.52078	1.229e-15	2.58796e-14
ENSGALG00000011170	WIPF3	DOWN	0.118693	107	116	166	15	19	10	-3.07469	1.38516e-36	1.23247e-34
ENSGALG00000016220	WISP1	DOWN	0.402707	6590	6674	7341	2383	2366	3287	-1.3122	1.118e-18	3.0513e-17
ENSGALG00000004154	WISP2	DOWN	0.119941	4653	5189	5169	666	424	641	-3.0596	1.93373e-82	1.24025e-79
ENSGALG00000002986	WNK4	UP	3.19959	81	112	72	121	170	543	1.67789	4.89323e-21	1.58906e-19
ENSGALG00000004401	WNT11B	UP	163.68	0	0	0	16	19	25	7.35473	4.87449e-17	1.16692e-15
ENSGALG00000004790	WNT4	UP	9.04256	1	1	2	4	13	21	3.17673	2.06428e-07	1.64045e-06
ENSGALG00000005401	WNT9A	DOWN	0.265695	172	173	187	56	44	36	-1.91215	4.39768e-22	1.53849e-20
ENSGALG00000004849	WSCD2	UP	6.89577	10	7	15	66	71	78	2.78571	7.37954e-24	2.91265e-22
ENSGALG00000010668	WWC2	DOWN	0.384004	2048	2304	2560	943	888	717	-1.38081	6.46034e-20	1.90871e-18
ENSGALG00000006025	XIRP1	DOWN	0.336289	170	149	192	71	60	34	-1.57222	4.76823e-16	1.05456e-14
ENSGALG00000016646	XKR6	UP	3.62955	2	0	6	6	13	10	1.85979	0.00124456	0.0048747
ENSGALG00000006637	XKRX	DOWN	0.179369	390	409	424	87	54	70	-2.479	8.57107e-43	1.02275e-40
ENSGALG00000007374	YPEL4	UP	2.48099	40	44	35	67	98	123	1.31091	6.68552e-10	7.58366e-09
ENSGALG00000017074	ZAR1L	UP	5.04813	1	1	2	5	6	10	2.33575	0.00126908	0.00495811
ENSGALG00000028207	ZBBX	UP	25.9635	3	2	5	79	107	74	4.69841	1.62076e-44	2.07903e-42
ENSGALG00000014696	ZBTB7C	DOWN	0.402496	39	45	56	21	18	15	-1.31295	9.59105e-07	6.90528e-06
ENSGALG00000017154	ZC3H12C	DOWN	0.448545	398	448	487	180	190	207	-1.15667	1.36187e-12	2.11324e-11
ENSGALG00000015673	ZFHX4	DOWN	0.460487	3117	3574	4622	1947	1955	1064	-1.11877	5.77823e-14	1.03064e-12
ENSGALG00000006099	ZFPM1	UP	2.67819	680	753	716	1654	1846	2088	1.42126	8.09797e-21	2.57545e-19
ENSGALG00000009012	ZNF385B	DOWN	0.346919	55	70	105	32	16	28	-1.52733	8.56005e-11	1.0592e-09
ENSGALG00000016619	ZNF395	UP	3.79744	311	276	340	890	1165	1366	1.92503	1.49625e-34	1.1872e-32
ENSGALG00000024378	ZNF414	UP	2.02327	396	365	402	591	795	906	1.01669	5.55526e-11	7.05546e-10
ENSGALG00000004510	ZNF536	DOWN	0.217722	18	23	32	7	6	2	-2.19944	4.4579e-08	3.90554e-07
ENSGALG00000000542	ZNF593	UP	2.07389	1311	1381	1293	2169	2334	3551	1.05234	1.80103e-12	2.76127e-11
ENSGALG00000015755	ZNF704	DOWN	0.494141	882	915	1040	406	425	524	-1.01701	3.63758e-11	4.76538e-10
ENSGALG00000028694	ZNF800	DOWN	0.327671	73	72	71	34	11	23	-1.60968	2.46868e-11	3.31899e-10
ENSGALG00000015347	ZPLD1	UP	3.81352	11	10	20	39	60	53	1.93112	1.88946e-12	2.89397e-11
