# Supplementary material for: Intramuscular preadipocytes impede differentiation and promote lipid deposition of muscle satellite cells in chickens
Source: BMC Genomics. 2018 Nov 26;19:838. doi: 10.1186/s12864-018-5209-5 (PMC6258484; doi:10.1186/s12864-018-5209-5)
Supplement: Supplementary file 3 — Table S3. The enriched GO-terms based on 1653 DEG. (XLSX 19 kb) [file 12864_2018_5209_MOESM3_ESM.xlsx]

## Sheet: Sheet1
The enriched GO-terms based on 1653 DEG
Category	Term	Count	%	PValue	Genes	List Total	Pop Hits	Pop Total	Fold Enrichment	Bonferroni	Benjamini
GOTERM_BP_DIRECT	GO:0007267~cell-cell signaling	17	1.08765	3.94053e-06	ENSGALG00000005358, ENSGALG00000015608, ENSGALG00000023521, ENSGALG00000016220, ENSGALG00000016112, ENSGALG00000002909, ENSGALG00000002556, ENSGALG00000002550, ENSGALG00000015974, ENSGALG00000012163, ENSGALG00000027299, ENSGALG00000002318, ENSGALG00000025748, ENSGALG00000008661, ENSGALG00000005331, ENSGALG00000006346, ENSGALG00000024368	1043	40	8994	3.66486	0.0122231	0.0122231
GOTERM_BP_DIRECT	GO:0007165~signal transduction	49	3.135	6.75141e-06	ENSGALG00000027633, ENSGALG00000004251, ENSGALG00000015373, ENSGALG00000017065, ENSGALG00000006035, ENSGALG00000027133, ENSGALG00000016112, ENSGALG00000002909, ENSGALG00000008885, ENSGALG00000009392, ENSGALG00000027311, ENSGALG00000004510, ENSGALG00000014711, ENSGALG00000004339, ENSGALG00000019261, ENSGALG00000000206, ENSGALG00000013747, ENSGALG00000003739, ENSGALG00000008888, ENSGALG00000015336,…	1043	218	8994	1.93824	0.0208508	0.0104803
GOTERM_BP_DIRECT	GO:0030198~extracellular matrix organization	19	1.21561	0.000122947	ENSGALG00000008747, ENSGALG00000006992, ENSGALG00000003589, ENSGALG00000002667, ENSGALG00000015307, ENSGALG00000006477, ENSGALG00000000616, ENSGALG00000007837, ENSGALG00000010583, ENSGALG00000003726, ENSGALG00000005692, ENSGALG00000016114, ENSGALG00000006707, ENSGALG00000008469, ENSGALG00000011205, ENSGALG00000008661, ENSGALG00000010125, ENSGALG00000002041, ENSGALG00000013929	1043	61	8994	2.68592	0.318692	0.120071
GOTERM_BP_DIRECT	GO:0006955~immune response	27	1.72745	0.000226442	ENSGALG00000007874, ENSGALG00000006402, ENSGALG00000002869, ENSGALG00000000892, ENSGALG00000001882, ENSGALG00000026098, ENSGALG00000027311, ENSGALG00000009626, ENSGALG00000017715, ENSGALG00000000141, ENSGALG00000013723, ENSGALG00000003076, ENSGALG00000016114, ENSGALG00000004426, ENSGALG00000009870, ENSGALG00000000534, ENSGALG00000008439, ENSGALG00000006346, ENSGALG00000013861, ENSGALG00000016590,…	1043	109	8994	2.13602	0.506783	0.16197
GOTERM_BP_DIRECT	GO:0003151~outflow tract morphogenesis	11	0.703775	0.000265105	ENSGALG00000009241, ENSGALG00000008473, ENSGALG00000015487, ENSGALG00000021593, ENSGALG00000008455, ENSGALG00000004256, ENSGALG00000006099, ENSGALG00000012429, ENSGALG00000010870, ENSGALG00000015622, ENSGALG00000009280	1043	25	8994	3.79421	0.562861	0.152531
GOTERM_BP_DIRECT	GO:0043065~positive regulation of apoptotic process	24	1.53551	0.000292244	ENSGALG00000014537, ENSGALG00000012219, ENSGALG00000002792, ENSGALG00000009866, ENSGALG00000003922, ENSGALG00000016595, ENSGALG00000006775, ENSGALG00000010770, ENSGALG00000006491, ENSGALG00000012429, ENSGALG00000016617, ENSGALG00000025977, ENSGALG00000009362, ENSGALG00000009241, ENSGALG00000000206, ENSGALG00000009157, ENSGALG00000003126, ENSGALG00000014419, ENSGALG00000008281, ENSGALG00000017130,…	1043	93	8994	2.22534	0.598372	0.141044
GOTERM_BP_DIRECT	GO:0010811~positive regulation of cell-substrate adhesion	9	0.575816	0.000474829	ENSGALG00000010583, ENSGALG00000003726, ENSGALG00000003589, ENSGALG00000011205, ENSGALG00000015307, ENSGALG00000010982, ENSGALG00000015253, ENSGALG00000008661, ENSGALG00000015630	1043	18	8994	4.3116	0.772884	0.190838
GOTERM_BP_DIRECT	GO:0001558~regulation of cell growth	12	0.767754	0.000614086	ENSGALG00000007837, ENSGALG00000011468, ENSGALG00000005503, ENSGALG00000016220, ENSGALG00000015575, ENSGALG00000016112, ENSGALG00000002909, ENSGALG00000008661, ENSGALG00000010597, ENSGALG00000011469, ENSGALG00000011295, ENSGALG00000015525	1043	32	8994	3.2337	0.852975	0.213092
GOTERM_BP_DIRECT	GO:0007155~cell adhesion	29	1.85541	0.00069183	ENSGALG00000008747, ENSGALG00000017274, ENSGALG00000008061, ENSGALG00000009107, ENSGALG00000014891, ENSGALG00000015001, ENSGALG00000016616, ENSGALG00000016112, ENSGALG00000002909, ENSGALG00000015253, ENSGALG00000005256, ENSGALG00000006409, ENSGALG00000010926, ENSGALG00000013427, ENSGALG00000009626, ENSGALG00000017715, ENSGALG00000011200, ENSGALG00000008661, ENSGALG00000016220, ENSGALG00000015627,…	1043	129	8994	1.93855	0.884669	0.213368
GOTERM_BP_DIRECT	GO:0006954~inflammatory response	28	1.79143	0.000812839	ENSGALG00000007874, ENSGALG00000006402, ENSGALG00000000892, ENSGALG00000001882, ENSGALG00000024011, ENSGALG00000026098, ENSGALG00000009392, ENSGALG00000027311, ENSGALG00000002554, ENSGALG00000018967, ENSGALG00000016114, ENSGALG00000004426, ENSGALG00000000534, ENSGALG00000006501, ENSGALG00000010683, ENSGALG00000016590, ENSGALG00000014824, ENSGALG00000006378, ENSGALG00000000785, ENSGALG00000000616,…	1043	124	8994	1.94717	0.920968	0.224145
GOTERM_BP_DIRECT	GO:0051216~cartilage development	12	0.767754	0.00109502	ENSGALG00000010875, ENSGALG00000011740, ENSGALG00000029000, ENSGALG00000003782, ENSGALG00000008830, ENSGALG00000028048, ENSGALG00000012735, ENSGALG00000012429, ENSGALG00000008135, ENSGALG00000000785, ENSGALG00000003324, ENSGALG00000010125	1043	34	8994	3.04348	0.967269	0.267182
GOTERM_BP_DIRECT	GO:0001666~response to hypoxia	15	0.959693	0.00223241	ENSGALG00000004096, ENSGALG00000010001, ENSGALG00000005086, ENSGALG00000018557, ENSGALG00000012735, ENSGALG00000006445, ENSGALG00000011110, ENSGALG00000012357, ENSGALG00000008294, ENSGALG00000012538, ENSGALG00000005801, ENSGALG00000012541, ENSGALG00000007945, ENSGALG00000004980, ENSGALG00000004170	1043	53	8994	2.44053	0.999065	0.440808
GOTERM_BP_DIRECT	GO:0045597~positive regulation of cell differentiation	6	0.383877	0.00315638	ENSGALG00000005401, ENSGALG00000004596, ENSGALG00000027786, ENSGALG00000003224, ENSGALG00000002909, ENSGALG00000010870	1043	10	8994	5.17392	0.999948	0.531853
GOTERM_BP_DIRECT	GO:0048846~axon extension involved in axon guidance	6	0.383877	0.00315638	ENSGALG00000015348, ENSGALG00000014419, ENSGALG00000013370, ENSGALG00000026736, ENSGALG00000006560, ENSGALG00000001916	1043	10	8994	5.17392	0.999948	0.531853
GOTERM_BP_DIRECT	GO:0001503~ossification	11	0.703775	0.00316213	ENSGALG00000011740, ENSGALG00000026163, ENSGALG00000000206, ENSGALG00000008830, ENSGALG00000006992, ENSGALG00000026821, ENSGALG00000028048, ENSGALG00000000172, ENSGALG00000012429, ENSGALG00000002909, ENSGALG00000010926	1043	33	8994	2.8744	0.999949	0.506408
GOTERM_BP_DIRECT	GO:0001525~angiogenesis	21	1.34357	0.00375446	ENSGALG00000007874, ENSGALG00000016348, ENSGALG00000009107, ENSGALG00000015487, ENSGALG00000010005, ENSGALG00000002655, ENSGALG00000016112, ENSGALG00000001472, ENSGALG00000002909, ENSGALG00000026098, ENSGALG00000015253, ENSGALG00000026890, ENSGALG00000003759, ENSGALG00000000619, ENSGALG00000026465, ENSGALG00000003515, ENSGALG00000011058, ENSGALG00000025748, ENSGALG00000006707, ENSGALG00000010870,…	1043	92	8994	1.96834	0.999992	0.542806
GOTERM_BP_DIRECT	GO:0032720~negative regulation of tumor necrosis factor production	7	0.447857	0.00472815	ENSGALG00000004096, ENSGALG00000013861, ENSGALG00000027737, ENSGALG00000000892, ENSGALG00000021656, ENSGALG00000016820, ENSGALG00000005554	1043	15	8994	4.02416	1	0.603259
GOTERM_BP_DIRECT	GO:0051260~protein homooligomerization	22	1.40755	0.00524976	ENSGALG00000026163, ENSGALG00000022800, ENSGALG00000017279, ENSGALG00000000400, ENSGALG00000010715, ENSGALG00000008940, ENSGALG00000013940, ENSGALG00000008980, ENSGALG00000008950, ENSGALG00000013356, ENSGALG00000005138, ENSGALG00000009066, ENSGALG00000012652, ENSGALG00000009157, ENSGALG00000012200, ENSGALG00000000209, ENSGALG00000017690, ENSGALG00000007945, ENSGALG00000014178, ENSGALG00000026862,…	1043	101	8994	1.87832	1	0.619524
GOTERM_BP_DIRECT	GO:0048286~lung alveolus development	8	0.511836	0.00544826	ENSGALG00000011404, ENSGALG00000012447, ENSGALG00000011468, ENSGALG00000029024, ENSGALG00000009424, ENSGALG00000012429, ENSGALG00000000667, ENSGALG00000004170	1043	20	8994	3.44928	1	0.612194
GOTERM_BP_DIRECT	GO:0032496~response to lipopolysaccharide	14	0.895713	0.00628927	ENSGALG00000005453, ENSGALG00000014824, ENSGALG00000001882, ENSGALG00000024011, ENSGALG00000026098, ENSGALG00000027311, ENSGALG00000006453, ENSGALG00000011668, ENSGALG00000012200, ENSGALG00000011222, ENSGALG00000016114, ENSGALG00000004419, ENSGALG00000028451, ENSGALG00000004426	1043	53	8994	2.27783	1	0.645256
GOTERM_BP_DIRECT	GO:0050728~negative regulation of inflammatory response	11	0.703775	0.00629436	ENSGALG00000004096, ENSGALG00000005503, ENSGALG00000014824, ENSGALG00000000168, ENSGALG00000027786, ENSGALG00000016112, ENSGALG00000007114, ENSGALG00000001780, ENSGALG00000005554, ENSGALG00000004170, ENSGALG00000003759	1043	36	8994	2.63487	1	0.626687
GOTERM_BP_DIRECT	GO:0035987~endodermal cell differentiation	7	0.447857	0.00683365	ENSGALG00000008978, ENSGALG00000006992, ENSGALG00000003589, ENSGALG00000002655, ENSGALG00000005180, ENSGALG00000015253, ENSGALG00000005974	1043	16	8994	3.77265	1	0.639079
GOTERM_BP_DIRECT	GO:0007268~chemical synaptic transmission	18	1.15163	0.00703386	ENSGALG00000002118, ENSGALG00000004083, ENSGALG00000009845, ENSGALG00000027617, ENSGALG00000008591, ENSGALG00000014793, ENSGALG00000004527, ENSGALG00000017254, ENSGALG00000016013, ENSGALG00000009280, ENSGALG00000004624, ENSGALG00000016992, ENSGALG00000005853, ENSGALG00000021542, ENSGALG00000007219, ENSGALG00000001383, ENSGALG00000008100, ENSGALG00000004246	1043	78	8994	1.98997	1	0.632626
GOTERM_BP_DIRECT	GO:0030334~regulation of cell migration	11	0.703775	0.00775072	ENSGALG00000003515, ENSGALG00000014485, ENSGALG00000008473, ENSGALG00000012219, ENSGALG00000012357, ENSGALG00000015001, ENSGALG00000016428, ENSGALG00000005079, ENSGALG00000023626, ENSGALG00000014014, ENSGALG00000008945	1043	37	8994	2.56365	1	0.652099
GOTERM_BP_DIRECT	GO:0016477~cell migration	20	1.27959	0.00932681	ENSGALG00000012447, ENSGALG00000002678, ENSGALG00000010343, ENSGALG00000014729, ENSGALG00000009650, ENSGALG00000002655, ENSGALG00000002909, ENSGALG00000006409, ENSGALG00000004538, ENSGALG00000009626, ENSGALG00000013427, ENSGALG00000002525, ENSGALG00000026181, ENSGALG00000018967, ENSGALG00000020561, ENSGALG00000009158, ENSGALG00000006707, ENSGALG00000000569, ENSGALG00000025919, ENSGALG00000010053	1043	93	8994	1.85445	1	0.704346
GOTERM_BP_DIRECT	GO:0050890~cognition	7	0.447857	0.0095428	ENSGALG00000014624, ENSGALG00000004096, ENSGALG00000008811, ENSGALG00000007911, ENSGALG00000026747, ENSGALG00000005801, ENSGALG00000013674	1043	17	8994	3.55073	1	0.697914
GOTERM_BP_DIRECT	GO:0006936~muscle contraction	8	0.511836	0.00974839	ENSGALG00000002907, ENSGALG00000008805, ENSGALG00000012051, ENSGALG00000014695, ENSGALG00000014463, ENSGALG00000028721, ENSGALG00000016342, ENSGALG00000013071	1043	22	8994	3.13571	1	0.691466
GOTERM_BP_DIRECT	GO:0071805~potassium ion transmembrane transport	8	0.511836	0.00974839	ENSGALG00000002118, ENSGALG00000010269, ENSGALG00000012652, ENSGALG00000027617, ENSGALG00000004980, ENSGALG00000001645, ENSGALG00000012517, ENSGALG00000007867	1043	22	8994	3.13571	1	0.691466
GOTERM_BP_DIRECT	GO:0006979~response to oxidative stress	13	0.831734	0.0101723	ENSGALG00000005887, ENSGALG00000004521, ENSGALG00000010798, ENSGALG00000001314, ENSGALG00000002893, ENSGALG00000000209, ENSGALG00000005069, ENSGALG00000005801, ENSGALG00000005631, ENSGALG00000026651, ENSGALG00000012550, ENSGALG00000001004, ENSGALG00000026661	1043	50	8994	2.24203	1	0.693295
GOTERM_BP_DIRECT	GO:0042981~regulation of apoptotic process	20	1.27959	0.0116989	ENSGALG00000025875, ENSGALG00000027737, ENSGALG00000011544, ENSGALG00000028044, ENSGALG00000001882, ENSGALG00000027311, ENSGALG00000008346, ENSGALG00000005772, ENSGALG00000000206, ENSGALG00000012973, ENSGALG00000008830, ENSGALG00000027299, ENSGALG00000010898, ENSGALG00000016114, ENSGALG00000004419, ENSGALG00000004426, ENSGALG00000017186, ENSGALG00000026945, ENSGALG00000000834, ENSGALG00000015525	1043	95	8994	1.81541	1	0.730637
GOTERM_BP_DIRECT	GO:0071300~cellular response to retinoic acid	8	0.511836	0.0126423	ENSGALG00000018967, ENSGALG00000004448, ENSGALG00000015433, ENSGALG00000006997, ENSGALG00000002555, ENSGALG00000008615, ENSGALG00000011053, ENSGALG00000004857	1043	23	8994	2.99937	1	0.745703
GOTERM_BP_DIRECT	GO:0019933~cAMP-mediated signaling	7	0.447857	0.0129378	ENSGALG00000012433, ENSGALG00000007650, ENSGALG00000017405, ENSGALG00000005685, ENSGALG00000007047, ENSGALG00000016298, ENSGALG00000013060	1043	18	8994	3.35347	1	0.741988
GOTERM_BP_DIRECT	GO:0055008~cardiac muscle tissue morphogenesis	4	0.255918	0.0129464	ENSGALG00000006273, ENSGALG00000009844, ENSGALG00000006491, ENSGALG00000006099	1043	5	8994	6.89856	1	0.730699
GOTERM_BP_DIRECT	GO:0007169~transmembrane receptor protein tyrosine kinase signaling pathway	14	0.895713	0.0136894	ENSGALG00000002678, ENSGALG00000015758, ENSGALG00000002556, ENSGALG00000002555, ENSGALG00000026250, ENSGALG00000018967, ENSGALG00000012163, ENSGALG00000004290, ENSGALG00000005257, ENSGALG00000027299, ENSGALG00000003126, ENSGALG00000001795, ENSGALG00000014124, ENSGALG00000008615	1043	58	8994	2.08146	1	0.739295
GOTERM_BP_DIRECT	GO:0007160~cell-matrix adhesion	11	0.703775	0.0136981	ENSGALG00000010875, ENSGALG00000008747, ENSGALG00000006614, ENSGALG00000005426, ENSGALG00000002655, ENSGALG00000001472, ENSGALG00000002909, ENSGALG00000010982, ENSGALG00000004538, ENSGALG00000001177, ENSGALG00000009362	1043	40	8994	2.37138	1	0.728683
GOTERM_BP_DIRECT	GO:0007616~long-term memory	5	0.319898	0.0139713	ENSGALG00000012433, ENSGALG00000004083, ENSGALG00000016298, ENSGALG00000008193, ENSGALG00000015914	1043	9	8994	4.79067	1	0.725148
GOTERM_BP_DIRECT	GO:0016337~single organismal cell-cell adhesion	10	0.639795	0.0157664	ENSGALG00000008359, ENSGALG00000013579, ENSGALG00000004673, ENSGALG00000005257, ENSGALG00000023626, ENSGALG00000001995, ENSGALG00000001768, ENSGALG00000008661, ENSGALG00000014412, ENSGALG00000006796	1043	35	8994	2.46377	1	0.757587
GOTERM_BP_DIRECT	GO:0002062~chondrocyte differentiation	8	0.511836	0.016106	ENSGALG00000012877, ENSGALG00000026821, ENSGALG00000025748, ENSGALG00000016112, ENSGALG00000012429, ENSGALG00000015015, ENSGALG00000024011, ENSGALG00000001709	1043	24	8994	2.8744	1	0.755286
GOTERM_BP_DIRECT	GO:0030335~positive regulation of cell migration	20	1.27959	0.0161291	ENSGALG00000023521, ENSGALG00000003203, ENSGALG00000002599, ENSGALG00000005086, ENSGALG00000009378, ENSGALG00000002655, ENSGALG00000008455, ENSGALG00000012747, ENSGALG00000012735, ENSGALG00000015241, ENSGALG00000006409, ENSGALG00000002555, ENSGALG00000006413, ENSGALG00000006563, ENSGALG00000018967, ENSGALG00000027299, ENSGALG00000013370, ENSGALG00000008661, ENSGALG00000010529, ENSGALG00000011708	1043	98	8994	1.75984	1	0.746301
GOTERM_BP_DIRECT	GO:0048709~oligodendrocyte differentiation	6	0.383877	0.016882	ENSGALG00000009400, ENSGALG00000012594, ENSGALG00000003589, ENSGALG00000017044, ENSGALG00000008961, ENSGALG00000002554	1043	14	8994	3.69566	1	0.753004
GOTERM_BP_DIRECT	GO:0034765~regulation of ion transmembrane transport	6	0.383877	0.016882	ENSGALG00000012537, ENSGALG00000012652, ENSGALG00000004721, ENSGALG00000012594, ENSGALG00000004980, ENSGALG00000004376	1043	14	8994	3.69566	1	0.753004
GOTERM_BP_DIRECT	GO:0007517~muscle organ development	6	0.383877	0.016882	ENSGALG00000015653, ENSGALG00000025875, ENSGALG00000017122, ENSGALG00000006216, ENSGALG00000007945, ENSGALG00000003886	1043	14	8994	3.69566	1	0.753004
GOTERM_BP_DIRECT	GO:0007528~neuromuscular junction development	7	0.447857	0.0170961	ENSGALG00000026462, ENSGALG00000012594, ENSGALG00000007819, ENSGALG00000008591, ENSGALG00000027830, ENSGALG00000016841, ENSGALG00000002041	1043	19	8994	3.17697	1	0.74841
GOTERM_BP_DIRECT	GO:0050919~negative chemotaxis	7	0.447857	0.0170961	ENSGALG00000003203, ENSGALG00000013370, ENSGALG00000002655, ENSGALG00000008455, ENSGALG00000006560, ENSGALG00000001916, ENSGALG00000006563	1043	19	8994	3.17697	1	0.74841
GOTERM_BP_DIRECT	GO:0008284~positive regulation of cell proliferation	28	1.79143	0.0192653	ENSGALG00000012447, ENSGALG00000028376, ENSGALG00000026207, ENSGALG00000028048, ENSGALG00000009491, ENSGALG00000009378, ENSGALG00000012594, ENSGALG00000024011, ENSGALG00000011110, ENSGALG00000009241, ENSGALG00000009403, ENSGALG00000027299, ENSGALG00000006707, ENSGALG00000009870, ENSGALG00000016589, ENSGALG00000011489, ENSGALG00000025919, ENSGALG00000004096, ENSGALG00000011182, ENSGALG00000004596,…	1043	155	8994	1.55774	1	0.780817
GOTERM_BP_DIRECT	GO:0051897~positive regulation of protein kinase B signaling	11	0.703775	0.0225371	ENSGALG00000009626, ENSGALG00000006555, ENSGALG00000026163, ENSGALG00000011468, ENSGALG00000009778, ENSGALG00000028204, ENSGALG00000016820, ENSGALG00000008081, ENSGALG00000017235, ENSGALG00000026420, ENSGALG00000004788	1043	43	8994	2.20594	1	0.823634
GOTERM_BP_DIRECT	GO:0050770~regulation of axonogenesis	6	0.383877	0.0229589	ENSGALG00000014419, ENSGALG00000026736, ENSGALG00000009381, ENSGALG00000005256, ENSGALG00000002555, ENSGALG00000001916	1043	15	8994	3.44928	1	0.821997
GOTERM_BP_DIRECT	GO:0033700~phospholipid efflux	4	0.255918	0.0236771	ENSGALG00000007109, ENSGALG00000016164, ENSGALG00000015433, ENSGALG00000007114	1043	6	8994	5.7488	1	0.824336
GOTERM_BP_DIRECT	GO:0071310~cellular response to organic substance	4	0.255918	0.0236771	ENSGALG00000012568, ENSGALG00000008135, ENSGALG00000015914, ENSGALG00000004246	1043	6	8994	5.7488	1	0.824336
GOTERM_BP_DIRECT	GO:0030036~actin cytoskeleton organization	13	0.831734	0.0245132	ENSGALG00000006025, ENSGALG00000028373, ENSGALG00000009650, ENSGALG00000000680, ENSGALG00000008043, ENSGALG00000006477, ENSGALG00000007650, ENSGALG00000002199, ENSGALG00000001933, ENSGALG00000004589, ENSGALG00000017103, ENSGALG00000006659, ENSGALG00000010055	1043	56	8994	2.00181	1	0.82803
GOTERM_BP_DIRECT	GO:0008203~cholesterol metabolic process	8	0.511836	0.0249464	ENSGALG00000006352, ENSGALG00000007493, ENSGALG00000004205, ENSGALG00000016164, ENSGALG00000011058, ENSGALG00000015433, ENSGALG00000017394, ENSGALG00000004662	1043	26	8994	2.65329	1	0.826594
GOTERM_BP_DIRECT	GO:0043154~negative regulation of cysteine-type endopeptidase activity involved in apoptotic process	8	0.511836	0.0249464	ENSGALG00000009241, ENSGALG00000009626, ENSGALG00000005401, ENSGALG00000007945, ENSGALG00000028204, ENSGALG00000010529, ENSGALG00000006477, ENSGALG00000010798	1043	26	8994	2.65329	1	0.826594
GOTERM_BP_DIRECT	GO:0007271~synaptic transmission, cholinergic	8	0.511836	0.0249464	ENSGALG00000004096, ENSGALG00000005170, ENSGALG00000015336, ENSGALG00000005801, ENSGALG00000007899, ENSGALG00000009301, ENSGALG00000008100, ENSGALG00000016804	1043	26	8994	2.65329	1	0.826594
GOTERM_BP_DIRECT	GO:0007229~integrin-mediated signaling pathway	11	0.703775	0.026239	ENSGALG00000010875, ENSGALG00000008978, ENSGALG00000008747, ENSGALG00000014891, ENSGALG00000015947, ENSGALG00000002655, ENSGALG00000014124, ENSGALG00000012238, ENSGALG00000007114, ENSGALG00000002909, ENSGALG00000009362	1043	44	8994	2.1558	1	0.835366
GOTERM_BP_DIRECT	GO:0032870~cellular response to hormone stimulus	7	0.447857	0.0279755	ENSGALG00000003138, ENSGALG00000023521, ENSGALG00000014419, ENSGALG00000016617, ENSGALG00000010870, ENSGALG00000011890, ENSGALG00000001916	1043	21	8994	2.8744	1	0.848046
GOTERM_BP_DIRECT	GO:0070374~positive regulation of ERK1 and ERK2 cascade	17	1.08765	0.0300838	ENSGALG00000028376, ENSGALG00000021313, ENSGALG00000009378, ENSGALG00000012429, ENSGALG00000002909, ENSGALG00000012184, ENSGALG00000017235, ENSGALG00000016992, ENSGALG00000003126, ENSGALG00000005853, ENSGALG00000021656, ENSGALG00000010870, ENSGALG00000016820, ENSGALG00000013907, ENSGALG00000008439, ENSGALG00000003003, ENSGALG00000004788	1043	84	8994	1.74517	1	0.86277
GOTERM_BP_DIRECT	GO:0009311~oligosaccharide metabolic process	6	0.383877	0.0302886	ENSGALG00000005298, ENSGALG00000016803, ENSGALG00000005063, ENSGALG00000005550, ENSGALG00000016210, ENSGALG00000009027	1043	16	8994	3.2337	1	0.859003
GOTERM_BP_DIRECT	GO:0045214~sarcomere organization	6	0.383877	0.0302886	ENSGALG00000010027, ENSGALG00000008805, ENSGALG00000014957, ENSGALG00000014463, ENSGALG00000015018, ENSGALG00000013124	1043	16	8994	3.2337	1	0.859003
GOTERM_BP_DIRECT	GO:0019226~transmission of nerve impulse	5	0.319898	0.030291	ENSGALG00000026628, ENSGALG00000028125, ENSGALG00000000644, ENSGALG00000001472, ENSGALG00000027830	1043	11	8994	3.91964	1	0.853392
GOTERM_BP_DIRECT	GO:0001932~regulation of protein phosphorylation	5	0.319898	0.030291	ENSGALG00000016590, ENSGALG00000004251, ENSGALG00000010715, ENSGALG00000027786, ENSGALG00000007114	1043	11	8994	3.91964	1	0.853392
GOTERM_BP_DIRECT	GO:0051928~positive regulation of calcium ion transport	5	0.319898	0.030291	ENSGALG00000008591, ENSGALG00000014813, ENSGALG00000004829, ENSGALG00000011708, ENSGALG00000005621	1043	11	8994	3.91964	1	0.853392
GOTERM_BP_DIRECT	GO:0001516~prostaglandin biosynthetic process	5	0.319898	0.030291	ENSGALG00000028529, ENSGALG00000005069, ENSGALG00000012735, ENSGALG00000000667, ENSGALG00000027357	1043	11	8994	3.91964	1	0.853392
GOTERM_BP_DIRECT	GO:0048662~negative regulation of smooth muscle cell proliferation	5	0.319898	0.030291	ENSGALG00000013861, ENSGALG00000011468, ENSGALG00000006995, ENSGALG00000005554, ENSGALG00000012550	1043	11	8994	3.91964	1	0.853392
GOTERM_BP_DIRECT	GO:0006816~calcium ion transport	8	0.511836	0.0304146	ENSGALG00000004096, ENSGALG00000004128, ENSGALG00000026166, ENSGALG00000005801, ENSGALG00000007714, ENSGALG00000027575, ENSGALG00000015914, ENSGALG00000005621	1043	27	8994	2.55502	1	0.84895
GOTERM_BP_DIRECT	GO:0050731~positive regulation of peptidyl-tyrosine phosphorylation	10	0.639795	0.0361663	ENSGALG00000016992, ENSGALG00000002678, ENSGALG00000027299, ENSGALG00000000209, ENSGALG00000016428, ENSGALG00000003589, ENSGALG00000014124, ENSGALG00000007416, ENSGALG00000008439, ENSGALG00000026420	1043	40	8994	2.1558	1	0.890398
GOTERM_BP_DIRECT	GO:0001756~somitogenesis	9	0.575816	0.03687	ENSGALG00000011182, ENSGALG00000016944, ENSGALG00000028048, ENSGALG00000008455, ENSGALG00000016469, ENSGALG00000005256, ENSGALG00000011489, ENSGALG00000010529, ENSGALG00000026276	1043	34	8994	2.28261	1	0.890539
GOTERM_BP_DIRECT	GO:0055003~cardiac myofibril assembly	4	0.255918	0.0379123	ENSGALG00000001183, ENSGALG00000009844, ENSGALG00000013124, ENSGALG00000013929	1043	7	8994	4.92754	1	0.89288
GOTERM_BP_DIRECT	GO:0045664~regulation of neuron differentiation	4	0.255918	0.0379123	ENSGALG00000012163, ENSGALG00000027299, ENSGALG00000002556, ENSGALG00000015622	1043	7	8994	4.92754	1	0.89288
GOTERM_BP_DIRECT	GO:0021954~central nervous system neuron development	4	0.255918	0.0379123	ENSGALG00000026858, ENSGALG00000005909, ENSGALG00000012594, ENSGALG00000002789	1043	7	8994	4.92754	1	0.89288
GOTERM_BP_DIRECT	GO:0050873~brown fat cell differentiation	6	0.383877	0.0389326	ENSGALG00000015001, ENSGALG00000005069, ENSGALG00000002540, ENSGALG00000012541, ENSGALG00000005554, ENSGALG00000009362	1043	17	8994	3.04348	1	0.894959
GOTERM_BP_DIRECT	GO:0008306~associative learning	5	0.319898	0.0413697	ENSGALG00000026858, ENSGALG00000004096, ENSGALG00000008193, ENSGALG00000003562, ENSGALG00000016744	1043	12	8994	3.593	1	0.905075
GOTERM_BP_DIRECT	GO:0018149~peptide cross-linking	5	0.319898	0.0413697	ENSGALG00000009626, ENSGALG00000006775, ENSGALG00000002108, ENSGALG00000012802, ENSGALG00000014412	1043	12	8994	3.593	1	0.905075
GOTERM_BP_DIRECT	GO:0018108~peptidyl-tyrosine phosphorylation	9	0.575816	0.0431229	ENSGALG00000012594, ENSGALG00000011222, ENSGALG00000008193, ENSGALG00000011680, ENSGALG00000012875, ENSGALG00000005256, ENSGALG00000013929, ENSGALG00000002041, ENSGALG00000015556	1043	35	8994	2.21739	1	0.910507
GOTERM_BP_DIRECT	GO:0045666~positive regulation of neuron differentiation	9	0.575816	0.0431229	ENSGALG00000015608, ENSGALG00000009157, ENSGALG00000004448, ENSGALG00000021593, ENSGALG00000012429, ENSGALG00000017331, ENSGALG00000016617, ENSGALG00000006997, ENSGALG00000004857	1043	35	8994	2.21739	1	0.910507
GOTERM_BP_DIRECT	GO:0007193~adenylate cyclase-inhibiting G-protein coupled receptor signaling pathway	8	0.511836	0.0436351	ENSGALG00000016992, ENSGALG00000012433, ENSGALG00000017405, ENSGALG00000005853, ENSGALG00000016298, ENSGALG00000013060, ENSGALG00000009280, ENSGALG00000010683	1043	29	8994	2.37881	1	0.909354
