# Supplementary material for: Intramuscular preadipocytes impede differentiation and promote lipid deposition of muscle satellite cells in chickens
Source: BMC Genomics. 2018 Nov 26;19:838. doi: 10.1186/s12864-018-5209-5 (PMC6258484; doi:10.1186/s12864-018-5209-5)
Supplement: Supplementary file 4 — Table S4. The DEG related to myogenic differentiation and muscle development. (XLSX 14 kb) [file 12864_2018_5209_MOESM4_ESM.xlsx]

## Sheet: Sheet1
	The DEG related to myogenic differentation and muscle development.
Gene.ID	Gene.Name	Regulion (co_cultured MSCs vs mon_cultured MSCs)	Fold chang	MSC1	MSC2	MSC3	co-MSC1	co-MSC2	co-MSC3	PValue	FDR
ENSGALG00000011086	ACTA1	DOWN	0.44295	19979	21752	20903	8369	7143	11378	1.6956e-15	3.51758e-14
ENSGALG00000006343	ACTA2	DOWN	0.383254	129053	146141	151170	50750	49173	57863	8.90053e-21	2.80877e-19
ENSGALG00000009844	ACTC1	DOWN	0.42238	1440	1363	1778	645	565	649	2.93577e-16	6.58751e-15
ENSGALG00000014463	ACTN2	DOWN	0.387963	194	214	323	109	87	74	2.11814e-14	3.95206e-13
ENSGALG00000025875	ALX4	DOWN	0.484548	1069	1081	1096	540	520	460	8.32353e-12	1.19185e-10
ENSGALG00000006491	ANKRD1	DOWN	0.190189	2676	2499	3099	548	463	502	4.0704e-53	8.24417e-51
ENSGALG00000010881	ASB2	DOWN	0.238779	147	122	157	34	34	30	1.01919e-22	3.73531e-21
ENSGALG00000026858	BTG2	UP	2.94355	4235	4465	4908	11324	12683	14778	1.64837e-25	7.39747e-24
ENSGALG00000013071	CALD1	DOWN	0.455401	19070	22799	25319	10593	10716	8041	1.37734e-14	2.63372e-13
ENSGALG00000015018	CASQ2	DOWN	0.370175	10	16	28	3	10	6	0.000363074	0.00163415
ENSGALG00000014695	CLCN1	UP	2.90161	1	13	4	24	13	14	0.000203288	0.000969098
ENSGALG00000007945	CRYAB	DOWN	0.322658	138	105	145	34	51	36	1.91431e-15	3.93943e-14
ENSGALG00000013624	FAM65B	DOWN	0.368413	297	289	352	129	119	84	8.32885e-17	1.94842e-15
ENSGALG00000028204	GPX1	UP	2.74963	1431	1800	1648	3149	3919	5996	2.12432e-22	7.65799e-21
ENSGALG00000021593	HEYL	UP	3.82493	18	13	9	33	57	60	8.86785e-12	1.26158e-10
ENSGALG00000014813	HOMER1	DOWN	0.39377	214	172	228	84	66	83	1.8026e-13	3.0721e-12
ENSGALG00000015653	JPH1	DOWN	0.188033	70	66	92	14	16	11	3.45596e-20	1.04105e-18
ENSGALG00000028721	LMOD1	DOWN	0.410485	5722	6846	6669	2231	2338	3080	5.67144e-18	1.46477e-16
ENSGALG00000008805	LMOD2	DOWN	0.285482	35	35	47	6	15	11	2.0348e-09	2.14502e-08
ENSGALG00000012541	MB	UP	2.7257	8	12	19	32	41	30	1.6588e-06	1.15173e-05
ENSGALG00000001183	MYH10	DOWN	0.442874	59136	65724	71380	27033	28744	28074	1.51606e-15	3.17074e-14
ENSGALG00000000779	MYH13	DOWN	0.126571	3	9	7	0	2	0	0.000308168	0.00141128
ENSGALG00000015358	MYH15	DOWN	0.278602	4825	4613	5892	1399	1381	1328	4.55665e-34	3.4723e-32
ENSGALG00000028896	MYH1E	DOWN	0.283807	264	299	401	67	73	123	9.79194e-25	4.08475e-23
ENSGALG00000002907	MYL1	DOWN	0.304577	14	6	8	3	2	3	0.00188466	0.00704823
ENSGALG00000000585	MYL4	DOWN	0.446799	182	217	176	81	68	100	1.70099e-10	2.04398e-09
ENSGALG00000016837	MYO16	DOWN	0.132083	212	204	290	40	23	26	5.76225e-45	7.64641e-43
ENSGALG00000001571	MYO1F	UP	2.83628	4	11	3	19	15	16	0.000284445	0.00131402
ENSGALG00000005122	MYO1H	DOWN	0.475971	34	20	40	12	18	13	0.000431653	0.00190058
ENSGALG00000004624	MYO5A	DOWN	0.482023	2906	3132	3698	1699	1706	1094	1.57247e-12	2.4205e-11
ENSGALG00000006216	MYOD1	DOWN	0.393317	87	106	152	36	37	57	6.10295e-11	7.71921e-10
ENSGALG00000000172	MYOG	DOWN	0.330805	1204	1073	1392	346	358	469	6.89948e-25	2.90969e-23
ENSGALG00000016342	MYOM2	DOWN	0.308189	67	92	84	26	21	25	5.67718e-13	9.19882e-12
ENSGALG00000012522	PVALB	DOWN	0.392534	116	114	110	47	45	37	6.10295e-11	7.71921e-10
ENSGALG00000003886	SGCD	DOWN	0.458044	106	141	231	79	90	39	2.92111e-09	3.01979e-08
ENSGALG00000017122	SGCG	DOWN	0.352706	195	265	276	74	88	88	5.65306e-17	1.34494e-15
ENSGALG00000015935	SMYD1	DOWN	0.292408	76	57	102	15	25	26	1.20211e-13	2.07911e-12
ENSGALG00000012051	STAC	DOWN	0.159073	578	846	830	155	98	89	5.29117e-54	1.13121e-51
ENSGALG00000011902	TAGLN	DOWN	0.43692	82803	91020	87938	29488	31674	50139	5.22386e-16	1.14873e-14
ENSGALG00000001459	TNNC1	DOWN	0.416586	223	246	290	85	88	132	6.65976e-13	1.0712e-11
ENSGALG00000000302	TNNT2	DOWN	0.495401	2347	1931	2750	1085	987	1282	1.25028e-11	1.75437e-10
ENSGALG00000003521	TPM1	DOWN	0.400807	91697	98228	108870	37767	36838	40894	4.45685e-19	1.25419e-17
ENSGALG00000021520	TMEM8C	DOWN	0.276919	499	412	598	138	153	111	3.25083e-28	1.75646e-26
ENSGALG00000029072	NTN3	DOWN	0.26498	12	15	29	3	8	3	6.18779e-06	3.92454e-05
ENSGALG00000006346	CXCL14	UP	4.22807	2764	2609	2890	9165	12806	12032	1.0322e-42	1.2222e-40
ENSGALG00000007048	SYNM	DOWN	0.433643	1162	1481	1805	811	729	291	2.35658e-15	4.81737e-14
ENSGALG00000010027	CFL2	DOWN	0.497124	7189	7658	8337	3374	3662	4113	8.33933e-12	1.193e-10
ENSGALG00000011404	HOPX	UP	2.8218	286	249	251	524	790	857	6.39701e-21	2.05572e-19
