# Supplementary material for: Intramuscular preadipocytes impede differentiation and promote lipid deposition of muscle satellite cells in chickens
Source: BMC Genomics. 2018 Nov 26;19:838. doi: 10.1186/s12864-018-5209-5 (PMC6258484; doi:10.1186/s12864-018-5209-5)
Supplement: Supplementary file 5 — Table S5. The DEG related to lipid deposition. (XLSX 14 kb) [file 12864_2018_5209_MOESM5_ESM.xlsx]

## Sheet: Sheet1
The DEG related to lipid deposition.
Gene.ID	Gene.Name	Regulion (co_cultured MSCs vs mon_cultured MSCs)	Fold chang	MSC1	MSC2	MSC3	co-MSC1	co-MSC2	co-MSC3	PValue	FDR
ENSGALG00000015433	ABCA1	UP	6.99447	177	170	279	1803	1564	788	3.13175e-65	1.12109e-62
ENSGALG00000016164	ABCG1	UP	13.8913	12	11	16	244	151	127	3.00596e-55	6.90608e-53
ENSGALG00000001749	ACSBG2	UP	2.14464	926	840	987	1943	1823	1935	2.51119e-13	4.20391e-12
ENSGALG00000008840	ACSL5	UP	2.89406	7	3	8	15	12	24	0.000203288	0.000969098
ENSGALG00000006644	ACSL6	DOWN	0.268966	27	19	48	9	11	4	2.71199e-08	2.44699e-07
ENSGALG00000005554	ADIPOQ	UP	4.12642	8	8	17	48	37	47	5.30221e-12	7.75826e-11
ENSGALG00000000619	ANGPTL4	UP	11.3776	1007	934	1010	9199	11801	11673	4.89217e-105	6.27542e-102
ENSGALG00000007114	APOA1	UP	58.5518	2531	2808	2896	144189	143430	178776	4.80318e-235	3.69677e-231
ENSGALG00000007109	APOA4	UP	5.4858	0	4	4	13	16	15	3.42516e-07	2.63354e-06
ENSGALG00000006995	APOD	UP	6.29798	17	7	17	103	66	81	1.04609e-24	4.32861e-23
ENSGALG00000027168	CCDC3	UP	5.71128	3	9	4	30	33	27	1.7263e-11	2.36414e-10
ENSGALG00000008439	CD36	UP	3.46049	30	37	42	144	140	79	1.27822e-17	3.22552e-16
ENSGALG00000006352	CH25H	UP	2.21538	13	10	14	12	37	31	0.000370916	0.00166216
ENSGALG00000008121	CYP17A1	UP	5.33209	4	0	6	19	20	14	1.61135e-07	1.30682e-06
ENSGALG00000015432	CYP7A1	UP	12.8241	1	0	1	20	8	1	6.00537e-07	4.43573e-06
ENSGALG00000004662	DISP3	UP	2.27552	36	34	49	93	109	59	3.19089e-08	2.84903e-07
ENSGALG00000015767	FABP4	UP	13.7473	184	192	215	2432	2536	2887	9.65321e-110	1.48592e-106
ENSGALG00000015764	FABP5	UP	3.94986	42	34	45	146	171	146	1.19801e-22	4.38028e-21
ENSGALG00000007770	FADS6	UP	5.95102	1	5	2	5	21	22	2.70084e-07	2.11465e-06
ENSGALG00000016992	HTR2A	UP	2.37918	106	98	116	241	267	228	8.84222e-13	1.39885e-11
ENSGALG00000005853	HTR2C	UP	2.55525	26	31	30	76	73	66	3.86915e-09	3.92344e-08
ENSGALG00000017394	INSIG1	DOWN	0.494783	1907	1944	2353	977	939	1039	1.29887e-11	1.81595e-10
ENSGALG00000009362	ITGA6	DOWN	0.362579	3698	3891	4737	1441	1760	1099	1.79993e-22	6.53451e-21
ENSGALG00000015001	LAMA4	UP	11.8131	14	19	15	217	165	167	9.9545e-53	1.93962e-50
ENSGALG00000024011	LCN8	UP	372.314	14	18	15	5121	4372	7565	4.69717e-303	7.23035e-299
ENSGALG00000011058	LEPR	UP	5.04962	2	11	21	60	72	34	8.2951e-17	1.94348e-15
ENSGALG00000012541	MB	UP	2.7257	8	12	19	32	41	30	1.6588e-06	1.15173e-05
ENSGALG00000007493	NSDHL	DOWN	0.463469	534	573	622	269	232	271	3.23252e-12	4.8592e-11
ENSGALG00000015090	PLIN2	UP	4.54798	5514	5705	6754	26646	29223	22827	7.29381e-47	1.06927e-44
ENSGALG00000019459	PMP2	UP	9.78951	0	1	3	13	10	18	2.54284e-08	2.31062e-07
ENSGALG00000028529	PTGDS	UP	137.171	9	12	9	1291	1106	1626	5.31683e-198	2.04605e-194
ENSGALG00000005069	PTGS2	DOWN	0.429943	28046	31145	33998	12130	14988	11582	1.56862e-16	3.58246e-15
ENSGALG00000006629	RBP4A	UP	5.16372	0	3	10	26	27	13	4.8768e-09	4.88728e-08
ENSGALG00000014662	RBP5	UP	2.52498	167	169	164	367	387	472	7.15469e-16	1.54463e-14
ENSGALG00000002637	RBP7	UP	5.37461	107	134	120	577	624	679	4.22741e-46	5.86239e-44
ENSGALG00000002540	RGS2	UP	12.1767	29	24	36	250	371	435	5.59743e-70	2.46175e-67
ENSGALG00000005739	SCD	DOWN	0.446428	1050	1101	1206	514	429	500	3.26267e-14	5.97068e-13
ENSGALG00000009241	SFRP2	UP	2.13687	256	347	308	557	591	737	3.67844e-12	5.48134e-11
ENSGALG00000013303	SLC27A1	UP	3.32465	119	177	155	450	482	517	2.46052e-25	1.09149e-23
ENSGALG00000000703	SLC45A3	DOWN	0.327941	320	384	387	111	83	151	6.78232e-21	2.17048e-19
ENSGALG00000015241	SNAI2	UP	2.51067	779	666	896	1574	1859	2260	1.71389e-18	4.61221e-17
ENSGALG00000004205	SOAT1	UP	2.03299	1813	1662	2172	3871	4039	3130	5.4337e-12	7.92805e-11
ENSGALG00000006236	TPH1	UP	9.31848	0	3	0	16	10	4	1.86371e-06	1.28129e-05
ENSGALG00000014696	ZBTB7C	DOWN	0.402496	39	45	56	21	18	15	9.59105e-07	6.90528e-06
