# Supplementary material for: Intramuscular preadipocytes impede differentiation and promote lipid deposition of muscle satellite cells in chickens
Source: BMC Genomics. 2018 Nov 26;19:838. doi: 10.1186/s12864-018-5209-5 (PMC6258484; doi:10.1186/s12864-018-5209-5)
Supplement: Supplementary file 6 — Table S6. The enriched pathways based on 1653 DEG. (XLSX 16 kb) [file 12864_2018_5209_MOESM6_ESM.xlsx]

## Sheet: Sheet1
The enriched pathways based on 1653 DEG
#Term	Database	ID	Input number	Background number	rich fold	P-Value	Corrected P-Value	Hyperlink	Input
ECM-receptor interaction	KEGG PATHWAY	gga04512	22	61	0.360656	3.02018e-05	0.00311451	http://www.genome.jp/kegg-bin/show_pathway?gga04512/gga:396538%09red/gga:424121%09red/gga:396000%09red/gga:421709%09red/gga:395935%09red/gga:424435%09red/gga:420757%09red/gga:427850%09red/gga:395951%09red/gga:421749%09red/gga:417730%09red/gga:395470%09red/gga:395530%09red/gga:414837%09red/gga:769665%09red/gga:396420%09red/gga:396292%09red/gga:395210%09red/gga:373987%09red/gga:396226%09red/gga:396…	ENSGALG00000006126	ENSGALG00000008747	ENSGALG00000014891	ENSGALG00000003589	ENSGALG00000008439	ENSGALG00000009626	ENSGALG00000010875	ENSGALG00000006859	ENSGALG00000019761	ENSGALG00000011200	ENSGALG00000004538	ENSGALG00000008978	ENSGALG00000014014	ENSGALG00000016841	ENSGALG00000005974	ENSGALG00000012238	ENSGALG00000009362	ENSGALG00000015001	ENSGALG00000010926	ENSGALG00000008193	ENSGALG00000002041	ENSGALG00000002655
Focal adhesion	KEGG PATHWAY	gga04510	39	165	0.236364	0.000144236	0.00882905	http://www.genome.jp/kegg-bin/show_pathway?gga04510/gga:424121%09red/gga:396000%09red/gga:396024%09red/gga:421709%09red/gga:395935%09red/gga:374012%09red/gga:424435%09red/gga:431265%09red/gga:427850%09red/gga:395323%09red/gga:395951%09red/gga:421749%09red/gga:396226%09red/gga:395470%09red/gga:396356%09red/gga:395530%09red/gga:414837%09red/gga:396445%09red/gga:769665%09red/gga:395469%09red/gga:418…	ENSGALG00000005438	ENSGALG00000006126	ENSGALG00000013929	ENSGALG00000008747	ENSGALG00000014891	ENSGALG00000003589	ENSGALG00000017186	ENSGALG00000009626	ENSGALG00000014305	ENSGALG00000009378	ENSGALG00000014463	ENSGALG00000008262	ENSGALG00000010870	ENSGALG00000010875	ENSGALG00000010688	ENSGALG00000008081	ENSGALG00000019761	ENSGALG00000011109	ENSGALG00000017179	ENSGALG00000011200	ENSGALG00000013907	ENSGALG00000021313	ENSGALG00000004538	ENSGALG00000008978	ENSGALG00000014014	ENSGALG00000016841	ENSGALG00000006273	ENSGALG00000012238	ENSGALG00000005079	ENSGALG00000009362	ENSGALG00000015001	ENSGALG00000011708	ENSGALG00000010926	ENSGALG00000008193	ENSGALG00000021573	ENSGALG00000012456	ENSGALG00000026167	ENSGALG00000005974	ENSGALG00000002655
Adrenergic signaling in cardiomyocytes	KEGG PATHWAY	gga04261	28	111	0.252252	0.000501681	0.0220863	http://www.genome.jp/kegg-bin/show_pathway?gga04261/gga:374175%09red/gga:422933%09red/gga:423737%09red/gga:396472%09red/gga:420935%09red/gga:396433%09red/gga:426888%09red/gga:100858946%09red/gga:418123%09red/gga:428420%09red/gga:420328%09red/gga:415958%09red/gga:427909%09red/gga:419774%09red/gga:417429%09red/gga:395947%09red/gga:422365%09red/gga:373924%09red/gga:420788%09red/gga:396529%09red/gga:…	ENSGALG00000015233	ENSGALG00000015358	ENSGALG00000006348	ENSGALG00000004829	ENSGALG00000026628	ENSGALG00000005621	ENSGALG00000009844	ENSGALG00000027830	ENSGALG00000000302	ENSGALG00000010812	ENSGALG00000013060	ENSGALG00000015974	ENSGALG00000008081	ENSGALG00000007409	ENSGALG00000013007	ENSGALG00000001459	ENSGALG00000016298	ENSGALG00000006112	ENSGALG00000012433	ENSGALG00000005088	ENSGALG00000003521	ENSGALG00000021573	ENSGALG00000000585	ENSGALG00000008591	ENSGALG00000008593	ENSGALG00000026167	ENSGALG00000012877	ENSGALG00000028125
Cytokine-cytokine receptor interaction	KEGG PATHWAY	gga04060	31	135	0.22963	0.00099602	0.0367828	http://www.genome.jp/kegg-bin/show_pathway?gga04060/gga:416586%09red/gga:396488%09red/gga:419424%09red/gga:693251%09red/gga:374223%09red/gga:395872%09red/gga:395324%09red/gga:395323%09red/gga:422062%09red/gga:395494%09red/gga:396495%09red/gga:428264%09red/gga:395196%09red/gga:395451%09red/gga:395090%09red/gga:396216%09red/gga:395887%09red/gga:429064%09red/gga:424705%09red/gga:378894%09red/gga:395…	ENSGALG00000005848	ENSGALG00000024368	ENSGALG00000006346	ENSGALG00000013929	ENSGALG00000003003	ENSGALG00000007668	ENSGALG00000000892	ENSGALG00000016114	ENSGALG00000012357	ENSGALG00000001882	ENSGALG00000011222	ENSGALG00000026098	ENSGALG00000013907	ENSGALG00000007874	ENSGALG00000021313	ENSGALG00000027311	ENSGALG00000026420	ENSGALG00000006318	ENSGALG00000016719	ENSGALG00000004419	ENSGALG00000009179	ENSGALG00000000534	ENSGALG00000009870	ENSGALG00000004426	ENSGALG00000003076	ENSGALG00000015942	ENSGALG00000012472	ENSGALG00000011058	ENSGALG00000026163	ENSGALG00000011668	ENSGALG00000026207
Cardiac muscle contraction	KEGG PATHWAY	gga04260	15	45	0.333333	0.00104701	0.0378832	http://www.genome.jp/kegg-bin/show_pathway?gga04260/gga:421508%09red/gga:427909%09red/gga:423298%09red/gga:416978%09red/gga:396472%09red/gga:417429%09red/gga:396433%09red/gga:396032%09red/gga:422365%09red/gga:396366%09red/gga:373924%09red/gga:100858946%09red/gga:396529%09red/gga:395534%09red/gga:428420%09red	ENSGALG00000009844	ENSGALG00000027830	ENSGALG00000015358	ENSGALG00000000302	ENSGALG00000010812	ENSGALG00000003521	ENSGALG00000015233	ENSGALG00000026628	ENSGALG00000008591	ENSGALG00000008593	ENSGALG00000007205	ENSGALG00000013007	ENSGALG00000000585	ENSGALG00000001459	ENSGALG00000028125
Calcium signaling pathway	KEGG PATHWAY	gga04020	31	142	0.21831	0.00198249	0.0607159	http://www.genome.jp/kegg-bin/show_pathway?gga04020/gga:374175%09red/gga:422933%09red/gga:423737%09red/gga:396120%09red/gga:415805%09red/gga:416150%09red/gga:424412%09red/gga:395759%09red/gga:415741%09red/gga:428707%09red/gga:777528%09red/gga:428070%09red/gga:396356%09red/gga:395671%09red/gga:424214%09red/gga:395412%09red/gga:429211%09red/gga:420328%09red/gga:396445%09red/gga:415958%09red/gga:374…	ENSGALG00000004829	ENSGALG00000013929	ENSGALG00000008294	ENSGALG00000015336	ENSGALG00000026687	ENSGALG00000009400	ENSGALG00000016298	ENSGALG00000004128	ENSGALG00000010812	ENSGALG00000013060	ENSGALG00000003126	ENSGALG00000016992	ENSGALG00000015974	ENSGALG00000001383	ENSGALG00000005453	ENSGALG00000004004	ENSGALG00000021313	ENSGALG00000001459	ENSGALG00000005621	ENSGALG00000005853	ENSGALG00000006273	ENSGALG00000011708	ENSGALG00000009705	ENSGALG00000012433	ENSGALG00000005088	ENSGALG00000003138	ENSGALG00000003833	ENSGALG00000004096	ENSGALG00000001564	ENSGALG00000008885	ENSGALG00000029124
Cell adhesion molecules (CAMs)	KEGG PATHWAY	gga04514	21	84	0.25	0.00262898	0.0741173	http://www.genome.jp/kegg-bin/show_pathway?gga04514/gga:419824%09red/gga:419736%09red/gga:769245%09red/gga:395398%09red/gga:396226%09red/gga:419762%09red/gga:424402%09red/gga:424467%09red/gga:396092%09red/gga:395470%09red/gga:424568%09red/gga:396420%09red/gga:396225%09red/gga:396343%09red/gga:100858236%09red/gga:374028%09red/gga:424121%09red/gga:420757%09red/gga:771243%09red/gga:419856%09red/gga:…	ENSGALG00000010053	ENSGALG00000008747	ENSGALG00000010875	ENSGALG00000015348	ENSGALG00000003399	ENSGALG00000012238	ENSGALG00000000569	ENSGALG00000009362	ENSGALG00000008978	ENSGALG00000023580	ENSGALG00000001472	ENSGALG00000026862	ENSGALG00000000644	ENSGALG00000005257	ENSGALG00000028341	ENSGALG00000014582	ENSGALG00000003515	ENSGALG00000001621	ENSGALG00000002655	ENSGALG00000009107	ENSGALG00000001177
Steroid hormone biosynthesis	KEGG PATHWAY	gga00140	10	29	0.344828	0.00572718	0.113239	http://www.genome.jp/kegg-bin/show_pathway?gga00140/gga:417981%09red/gga:416477%09red/gga:771930%09red/gga:422660%09red/gga:420164%09red/gga:425056%09red/gga:772291%09red/gga:418107%09red/gga:414832%09red/gga:414834%09red	ENSGALG00000012834	ENSGALG00000004449	ENSGALG00000004436	ENSGALG00000015432	ENSGALG00000008121	ENSGALG00000011894	ENSGALG00000010625	ENSGALG00000011805	ENSGALG00000015512	ENSGALG00000028858
Biosynthesis of amino acids	KEGG PATHWAY	gga01230	14	52	0.269231	0.00753458	0.140577	http://www.genome.jp/kegg-bin/show_pathway?gga01230/gga:417540%09red/gga:423976%09red/gga:427263%09red/gga:415884%09red/gga:374193%09red/gga:427308%09red/gga:418639%09red/gga:396017%09red/gga:769203%09red/gga:395689%09red/gga:424716%09red/gga:396489%09red/gga:415746%09red/gga:417545%09red	ENSGALG00000016592	ENSGALG00000003678	ENSGALG00000002397	ENSGALG00000015544	ENSGALG00000015180	ENSGALG00000010522	ENSGALG00000002377	ENSGALG00000014528	ENSGALG00000002576	ENSGALG00000011331	ENSGALG00000014442	ENSGALG00000007300	ENSGALG00000000893	ENSGALG00000004158
Retinol metabolism	KEGG PATHWAY	gga00830	9	26	0.346154	0.00842466	0.14974	http://www.genome.jp/kegg-bin/show_pathway?gga00830/gga:408183%09red/gga:416477%09red/gga:422660%09red/gga:419480%09red/gga:422403%09red/gga:395346%09red/gga:424169%09red/gga:428809%09red/gga:414832%09red	ENSGALG00000010873	ENSGALG00000006729	ENSGALG00000004449	ENSGALG00000004256	ENSGALG00000004436	ENSGALG00000005408	ENSGALG00000011805	ENSGALG00000009276	ENSGALG00000016102
PPAR signaling pathway	KEGG PATHWAY	gga03320	14	53	0.264151	0.00863067	0.150944	http://www.genome.jp/kegg-bin/show_pathway?gga03320/gga:420090%09red/gga:374165%09red/gga:420197%09red/gga:416324%09red/gga:395706%09red/gga:396536%09red/gga:427237%09red/gga:426008%09red/gga:396231%09red/gga:423896%09red/gga:404536%09red/gga:414834%09red/gga:769087%09red/gga:417730%09red	ENSGALG00000007114	ENSGALG00000015432	ENSGALG00000000619	ENSGALG00000006644	ENSGALG00000013303	ENSGALG00000005739	ENSGALG00000003406	ENSGALG00000015090	ENSGALG00000008840	ENSGALG00000008439	ENSGALG00000005554	ENSGALG00000015764	ENSGALG00000001749	ENSGALG00000015767
ABC transporters	KEGG PATHWAY	gga02010	10	33	0.30303	0.0117578	0.179316	http://www.genome.jp/kegg-bin/show_pathway?gga02010/gga:418533%09red/gga:416834%09red/gga:418200%09red/gga:421537%09red/gga:373945%09red/gga:417440%09red/gga:424170%09red/gga:423072%09red/gga:422099%09red/gga:418468%09red	ENSGALG00000003736	ENSGALG00000006172	ENSGALG00000021399	ENSGALG00000013244	ENSGALG00000007522	ENSGALG00000011096	ENSGALG00000010891	ENSGALG00000015433	ENSGALG00000015675	ENSGALG00000016164
Neuroactive ligand-receptor interaction	KEGG PATHWAY	gga04080	41	235	0.174468	0.0135443	0.196184	http://www.genome.jp/kegg-bin/show_pathway?gga04080/gga:422933%09red/gga:396120%09red/gga:429150%09red/gga:429171%09red/gga:374223%09red/gga:395937%09red/gga:396431%09red/gga:428934%09red/gga:414893%09red/gga:416174%09red/gga:414894%09red/gga:424940%09red/gga:428707%09red/gga:430981%09red/gga:428070%09red/gga:418665%09red/gga:418644%09red/gga:768536%09red/gga:429337%09red/gga:429211%09red/gga:428…	ENSGALG00000002152	ENSGALG00000015117	ENSGALG00000007899	ENSGALG00000014202	ENSGALG00000013417	ENSGALG00000004841	ENSGALG00000006575	ENSGALG00000009405	ENSGALG00000006576	ENSGALG00000016687	ENSGALG00000014414	ENSGALG00000004128	ENSGALG00000015608	ENSGALG00000014824	ENSGALG00000016992	ENSGALG00000015974	ENSGALG00000001879	ENSGALG00000009280	ENSGALG00000020656	ENSGALG00000004293	ENSGALG00000027187	ENSGALG00000016744	ENSGALG00000005801	ENSGALG00000026241	ENSGALG00000011294	ENSGALG00000005853	ENSGALG00000015336	ENSGALG00000013994	ENSGALG00000009301	ENSGALG00000001383	ENSGALG00000005170	ENSGALG00000004083	ENSGALG00000007714	ENSGALG00000015835	ENSGALG00000000168	ENSGALG00000003138	ENSGALG00000004096	ENSGALG00000023521	ENSGALG00000011058	ENSGALG00000002550	ENSGALG00000010572
AGE-RAGE signaling pathway in diabetic complications	KEGG PATHWAY	gga04933	17	81	0.209877	0.025245	0.268608	http://www.genome.jp/kegg-bin/show_pathway?gga04933/gga:417706%09red/gga:422592%09red/gga:420854%09red/gga:417319%09red/gga:424402%09red/gga:424467%09red/gga:424673%09red/gga:396495%09red/gga:415805%09red/gga:395872%09red/gga:395196%09red/gga:422257%09red/gga:395476%09red/gga:421409%09red/gga:424214%09red/gga:395530%09red	ENSGALG00000006707	ENSGALG00000010870	ENSGALG00000003399	ENSGALG00000005453	ENSGALG00000016841	ENSGALG00000021573	ENSGALG00000010000	ENSGALG00000010638	ENSGALG00000026687	ENSGALG00000012735	ENSGALG00000026098	ENSGALG00000011109	ENSGALG00000026167	ENSGALG00000008081	ENSGALG00000011668	ENSGALG00000005257	ENSGALG00000000534
Glycosphingolipid biosynthesis - ganglio series	KEGG PATHWAY	gga00604	5	12	0.416667	0.0264866	0.269308	http://www.genome.jp/kegg-bin/show_pathway?gga00604/gga:404746%09red/gga:396140%09red/gga:414797%09red/gga:395182%09red/gga:425243%09red	ENSGALG00000001808	ENSGALG00000009027	ENSGALG00000005298	ENSGALG00000005063	ENSGALG00000016210
Regulation of actin cytoskeleton	KEGG PATHWAY	gga04810	28	156	0.179487	0.027603	0.269308	http://www.genome.jp/kegg-bin/show_pathway?gga04810/gga:424121%09red/gga:396024%09red/gga:420757%09red/gga:422330%09red/gga:395951%09red/gga:395470%09red/gga:396356%09red/gga:378917%09red/gga:420588%09red/gga:396445%09red/gga:418044%09red/gga:395394%09red/gga:422247%09red/gga:396420%09red/gga:396422%09red/gga:417706%09red/gga:395469%09red/gga:427211%09red/gga:423320%09red/gga:395704%09red/gga:770…	ENSGALG00000025748	ENSGALG00000013929	ENSGALG00000008747	ENSGALG00000014891	ENSGALG00000014305	ENSGALG00000009378	ENSGALG00000014463	ENSGALG00000010875	ENSGALG00000028376	ENSGALG00000008081	ENSGALG00000010770	ENSGALG00000007219	ENSGALG00000017179	ENSGALG00000021313	ENSGALG00000008978	ENSGALG00000010027	ENSGALG00000006273	ENSGALG00000012238	ENSGALG00000005079	ENSGALG00000009362	ENSGALG00000011708	ENSGALG00000006439	ENSGALG00000007806	ENSGALG00000021573	ENSGALG00000012456	ENSGALG00000026167	ENSGALG00000002655	ENSGALG00000014978
Vascular smooth muscle contraction	KEGG PATHWAY	gga04270	17	84	0.202381	0.0328341	0.294617	http://www.genome.jp/kegg-bin/show_pathway?gga04270/gga:395301%09red/gga:396445%09red/gga:373965%09red/gga:422933%09red/gga:374065%09red/gga:420788%09red/gga:423787%09red/gga:420935%09red/gga:423518%09red/gga:396356%09red/gga:420786%09red/gga:770907%09red/gga:421409%09red/gga:395412%09red/gga:423037%09red/gga:420328%09red/gga:771678%09red	ENSGALG00000006343	ENSGALG00000012433	ENSGALG00000002118	ENSGALG00000011708	ENSGALG00000016298	ENSGALG00000011889	ENSGALG00000008294	ENSGALG00000013071	ENSGALG00000006273	ENSGALG00000010000	ENSGALG00000015974	ENSGALG00000013060	ENSGALG00000005632	ENSGALG00000004980	ENSGALG00000017173	ENSGALG00000027617	ENSGALG00000027575
Alanine, aspartate and glutamate metabolism	KEGG PATHWAY	gga00250	8	29	0.275862	0.0347994	0.303417	http://www.genome.jp/kegg-bin/show_pathway?gga00250/gga:419011%09red/gga:417039%09red/gga:422743%09red/gga:396489%09red/gga:770953%09red/gga:426962%09red/gga:415746%09red/gga:417545%09red	ENSGALG00000017234	ENSGALG00000003678	ENSGALG00000000081	ENSGALG00000015057	ENSGALG00000002576	ENSGALG00000013760	ENSGALG00000013728	ENSGALG00000004158
Gap junction	KEGG PATHWAY	gga04540	15	73	0.205479	0.0391642	0.325016	http://www.genome.jp/kegg-bin/show_pathway?gga04540/gga:396252%09red/gga:395469%09red/gga:428707%09red/gga:431043%09red/gga:395273%09red/gga:770488%09red/gga:416694%09red/gga:428070%09red/gga:418978%09red/gga:420935%09red/gga:395509%09red/gga:395412%09red/gga:420788%09red/gga:420328%09red/gga:771678%09red	ENSGALG00000009845	ENSGALG00000012433	ENSGALG00000003085	ENSGALG00000013929	ENSGALG00000016298	ENSGALG00000016992	ENSGALG00000008294	ENSGALG00000005853	ENSGALG00000017179	ENSGALG00000013060	ENSGALG00000008444	ENSGALG00000017173	ENSGALG00000021313	ENSGALG00000009378	ENSGALG00000000059
MAPK signaling pathway	KEGG PATHWAY	gga04010	30	180	0.166667	0.0487659	0.344487	http://www.genome.jp/kegg-bin/show_pathway?gga04010/gga:693255%09red/gga:429269%09red/gga:415578%09red/gga:424412%09red/gga:422330%09red/gga:100858946%09red/gga:395476%09red/gga:395196%09red/gga:428420%09red/gga:378917%09red/gga:769109%09red/gga:429064%09red/gga:396466%09red/gga:428099%09red/gga:427909%09red/gga:418044%09red/gga:395394%09red/gga:424673%09red/gga:417429%09red/gga:100859132%09red/g…	ENSGALG00000025748	ENSGALG00000007806	ENSGALG00000026628	ENSGALG00000025977	ENSGALG00000007219	ENSGALG00000008262	ENSGALG00000010870	ENSGALG00000028376	ENSGALG00000004251	ENSGALG00000011109	ENSGALG00000013929	ENSGALG00000013007	ENSGALG00000003845	ENSGALG00000021313	ENSGALG00000012594	ENSGALG00000027830	ENSGALG00000027299	ENSGALG00000009437	ENSGALG00000000534	ENSGALG00000007356	ENSGALG00000010148	ENSGALG00000015598	ENSGALG00000003833	ENSGALG00000003076	ENSGALG00000008591	ENSGALG00000012456	ENSGALG00000002556	ENSGALG00000012163	ENSGALG00000010638	ENSGALG00000028125
